# Supplementary material for: The Fastest Saccadic Responses Escape Visual Masking
Source: PLoS One. 2014 Feb 5;9(2):e87418. doi: 10.1371/journal.pone.0087418 (PMC3914826; doi:10.1371/journal.pone.0087418)
Supplement: Dataset S1 — (CSV) [file pone.0087418.s003.csv]

StimulusRGB	Visibility	RT	targetSide	Xland	Yland	saccDuration	saccAmp	saccSide	correct	saccPeakVel	subjectname	subjectnumber	run	trial	estimSacSide	abstrial
181.897979808621	noise	129	R	332.1	410.4	139	7.13	L	0	441	SMC	1	1	76	L	76
189.985875844894	noise	171	L	201.4	538.8	81	13.39	L	1	498	SMC	1	1	78	L	78
183.99912015041	noise	181	L	367.8	251.7	59	8.48	L	1	378	SMC	1	1	79	L	79
255	trailing	194	L	396.5	272	81	7.25	L	1	297	SMC	1	1	80	L	80
179.935360013582	noise	157	R	779.9	355.9	74	11.29	R	1	410	SMC	1	1	85	R	85
255	trailing	141	L	214.7	275.5	89	12.77	L	1	314	SMC	1	1	89	L	89
176.822297050352	noise	156	R	147.2	420.8	118	14.03	L	0	379	SMC	1	1	90	L	90
255	trailing	182	R	702.9	501.8	63	8.82	R	1	371	SMC	1	1	91	R	91
255	trailing	194	L	566.6	431.1	46	2.66	R	0	171	SMC	1	1	92	R	92
181.273573910085	noise	183	R	691.9	484.2	99	7.93	R	1	375	SMC	1	1	94	R	94
255	trailing	166	L	246.5	493.6	63	11.21	L	1	474	SMC	1	1	96	L	96
178.15857306784	noise	213	L	255.6	271.1	80	11.67	L	1	393	SMC	1	2	1	L	97
175.583664895392	noise	165	L	346.4	368.4	62	7.4	L	1	402	SMC	1	2	3	L	99
173.493860231605	noise	140	L	344.2	472.8	57	8.42	L	1	481	SMC	1	2	4	L	100
255	trailing	142	L	299.4	343.5	61	9.54	L	1	415	SMC	1	2	5	L	101
255	trailing	105	R	330.2	320.1	121	8.43	L	0	432	SMC	1	2	6	L	102
171.692475890244	noise	140	R	264.5	361.6	84	10.54	L	0	365	SMC	1	2	10	L	106
174.368337844116	noise	177	R	212.5	449.9	82	12.54	L	0	495	SMC	1	2	11	L	107
255	trailing	185	R	640.8	266.3	63	7.03	R	1	293	SMC	1	2	12	R	108
255	trailing	192	L	310.3	565.2	60	10.79	L	1	562	SMC	1	2	14	L	110
255	trailing	123	L	171.8	317.8	115	14.09	L	1	372	SMC	1	2	15	L	111
177.381937543826	noise	146	L	267.8	349.9	77	10.43	L	1	387	SMC	1	2	17	L	113
175.190410113187	noise	140	L	376.6	514.3	65	7.32	L	1	422	SMC	1	2	18	L	114
173.326250293545	noise	118	R	381.4	467.3	75	6.47	L	0	401	SMC	1	2	22	L	118
255	trailing	117	R	276.6	545.5	70	11.56	L	0	558	SMC	1	2	23	L	119
176.084898222475	noise	138	L	255.1	494	94	11.29	L	1	436	SMC	1	2	24	L	120
255	trailing	127	R	324	528.5	67	9.48	L	0	455	SMC	1	2	25	L	121
255	trailing	115	R	260.1	464.1	66	10.66	L	0	453	SMC	1	2	27	L	123
211.133765710089	commonoffset	172	R	710.6	424.1	64	8.04	R	1	346	SMC	1	2	33	R	129
174.211136643098	noise	107	L	163.2	402.7	134	14.26	L	1	422	SMC	1	2	36	L	132
255	trailing	132	L	252.6	519.2	74	11.89	L	1	472	SMC	1	2	37	L	133
172.58443737097	noise	134	R	253.8	366.9	121	10.67	L	0	413	SMC	1	2	38	L	134
255	trailing	158	R	791.5	426.7	63	10.79	R	1	441	SMC	1	2	40	R	136
255	trailing	177	R	656.8	304.5	55	7.01	R	1	328	SMC	1	2	42	R	138
174.919459546636	noise	136	R	695	377.8	87	7.79	R	1	357	SMC	1	2	43	R	139
209.923037483176	commonoffset	191	R	730.1	497.3	67	9.96	R	1	411	SMC	1	2	44	R	140
208.730899120258	commonoffset	156	L	251.2	368.1	76	10.2	L	1	406	SMC	1	2	45	L	141
207.650976566911	commonoffset	184	L	274.8	299.9	171	10.33	L	1	311	SMC	1	2	46	L	142
255	trailing	151	L	153	415.1	73	13.89	L	1	467	SMC	1	2	47	L	143
173.216627920452	noise	154	R	707.4	391.5	61	7.81	R	1	414	SMC	1	2	49	R	145
171.723400401442	noise	160	R	183.5	384.9	79	13.3	L	0	435	SMC	1	2	50	L	146
173.897988111628	noise	154	R	232.2	250.6	145	12.68	L	0	378	SMC	1	2	52	L	148
255	trailing	97	L	292.9	502	63	9.74	L	1	482	SMC	1	2	57	L	153
206.604823478439	commonoffset	211	L	275.1	398.4	70	9.49	L	1	400	SMC	1	2	58	L	154
255	trailing	181	R	634.9	511.9	57	6.95	R	1	346	SMC	1	2	59	R	155
205.609404251749	commonoffset	211	R	640.6	522.6	55	7.64	R	1	411	SMC	1	2	60	R	156
255	trailing	163	L	285.8	432.2	65	8.8	L	1	410	SMC	1	2	62	L	158
255	trailing	181	L	306.3	482.3	125	8.94	L	1	366	SMC	1	2	63	L	159
252.775499267534	trailing	168	R	604.6	334.6	45	5.06	R	1	310	SMC	1	2	64	L	160
204.664975503001	commonoffset	181	L	313.9	536.9	73	9.76	L	1	426	SMC	1	2	65	L	161
179.466232048155	noise	137	L	306.1	515.6	66	9.49	L	1	447	SMC	1	2	67	L	163
203.727222839314	commonoffset	169	L	325.7	307.8	83	8.17	L	1	316	SMC	1	2	68	L	164
177.330921538082	noise	170	R	651	330.9	53	6.25	R	1	325	SMC	1	2	69	R	165
255	trailing	170	R	765.2	357.9	66	10.46	R	1	384	SMC	1	2	73	R	169
175.523885180605	noise	134	R	370.4	357.8	56	6.03	L	0	361	SMC	1	2	74	L	170
178.137327623541	noise	131	L	237.6	484.5	72	11.44	L	1	471	SMC	1	2	75	L	171
176.234111459646	noise	182	R	663.5	439.1	60	6.18	R	1	364	SMC	1	2	76	R	172
202.86388761797	commonoffset	131	L	377.6	398.2	65	5.67	L	1	303	SMC	1	2	77	L	173
202.020075087601	commonoffset	211	L	633.5	413.2	63	4.79	R	0	335	SMC	1	2	78	L	174
255	trailing	141	R	401.5	401.4	57	4.89	L	0	327	SMC	1	2	79	R	175
174.603295452752	noise	154	R	399	394.6	52	5	L	0	344	SMC	1	2	80	L	176
201.190071390336	commonoffset	164	L	308.7	420.1	80	8.31	L	1	360	SMC	1	2	81	L	177
248.458197120589	trailing	124	R	642.3	333.4	132	5.73	R	1	515	SMC	1	2	86	R	182
176.967904685675	noise	140	L	226.1	381	113	11.46	L	1	402	SMC	1	2	87	L	183
235.266108698271	trailing	174	R	792.9	547.6	86	12.63	R	1	452	SMC	1	2	88	R	184
175.330686609907	noise	141	R	371.1	311.9	74	6.55	L	0	240	SMC	1	2	90	L	186
200.412820920147	commonoffset	202	R	314.9	389.3	69	8.16	L	0	338	SMC	1	2	91	L	187
228.621963023119	trailing	155	L	378.8	291.9	96	7.03	L	1	375	SMC	1	2	92	L	188
224.107850355736	trailing	137	R	319.4	441	70	7.98	L	0	359	SMC	1	2	94	L	190
230.637997166796	trailing	104	R	275.1	435.9	68	9.71	L	0	490	SMC	1	2	95	L	191
204.021524800845	commonoffset	219	L	362.3	408.5	65	6.37	L	1	407	SMC	1	3	1	L	193
177.709115815044	noise	182	R	738.5	436.5	67	9.33	R	1	482	SMC	1	3	4	L	196
241.287003031394	trailing	185	R	197.7	323.2	82	13.08	L	0	441	SMC	1	3	6	L	198
180.464766202	noise	119	L	292.6	434.5	56	8.97	L	1	413	SMC	1	3	9	L	201
255	trailing	142	L	368.1	297.9	66	7.25	L	1	343	SMC	1	3	10	L	202
245.180116833651	trailing	115	L	389	466.6	64	6.25	L	1	407	SMC	1	3	11	L	203
235.263022030023	trailing	97	L	246.4	469.9	90	11.58	L	1	444	SMC	1	3	13	L	205
229.646522030934	trailing	163	L	336.2	291	64	8.3	L	1	371	SMC	1	3	14	L	206
203.257899445668	commonoffset	96	R	322.5	404	65	7.97	L	0	426	SMC	1	3	15	R	207
202.524881436359	commonoffset	126	R	358.7	392.3	60	6.34	L	0	345	SMC	1	3	16	L	208
225.51182391772	trailing	117	L	381.5	238.3	92	8.1	L	1	308	SMC	1	3	18	L	210
205.700649220529	commonoffset	121	L	605.8	449.8	45	4.45	R	0	247	SMC	1	3	19	R	211
209.145507426921	commonoffset	96	L	428	395.2	37	3.72	L	1	334	SMC	1	3	20	L	212
208.367518835756	commonoffset	123	L	334.3	360.6	66	7.39	L	1	343	SMC	1	3	22	L	214
207.641885046936	commonoffset	126	L	353.6	367.5	63	6.49	L	1	392	SMC	1	3	23	L	215
206.932119807679	commonoffset	99	L	305.8	480.3	64	8.56	L	1	364	SMC	1	3	25	L	217
222.460385838603	trailing	144	R	637.8	535.4	58	8.03	R	1	414	SMC	1	3	26	R	218
178.418578735648	noise	158	L	739.6	463.2	121	9.7	R	0	457	SMC	1	3	27	R	219
181.412948503249	noise	111	L	286.7	384.4	116	8.8	L	1	322	SMC	1	3	29	L	221
220.007070939786	trailing	135	R	647.3	493.1	54	7.16	R	1	426	SMC	1	3	30	R	222
217.96548107295	trailing	124	R	622.7	525.4	149	7.01	R	1	532	SMC	1	3	31	R	223
206.221377203842	commonoffset	145	L	269.6	407.8	74	9.61	L	1	430	SMC	1	3	32	L	224
216.121269949743	trailing	129	R	441	461.3	51	4.03	L	0	313	SMC	1	3	33	R	225
179.322658200941	noise	110	R	392.3	369.4	56	5.06	L	0	398	SMC	1	3	34	L	226
214.563459306809	trailing	116	R	256.2	424.4	74	10.49	L	0	413	SMC	1	3	35	L	227
182.30108852337	noise	98	R	350.5	414.2	54	6.89	L	0	426	SMC	1	3	36	L	228
186.289991665161	noise	121	R	210.3	353.1	132	12.23	L	0	392	SMC	1	3	37	L	229
205.576531200458	commonoffset	171	R	819.6	350.7	175	12.26	R	1	459	SMC	1	3	39	R	231
204.947030289242	commonoffset	95	L	360.7	390.8	63	6.17	L	1	355	SMC	1	3	40	L	232
204.313599072567	commonoffset	86	R	312.4	389.6	66	8	L	0	424	SMC	1	3	41	R	233
191.978823111308	noise	149	L	310.8	415	68	8.35	L	1	457	SMC	1	3	42	L	234
216.73124321345	trailing	169	L	177.1	453.8	81	13.45	L	1	470	SMC	1	3	44	L	236
203.698387966651	commonoffset	185	L	292.2	541.2	62	10.41	L	1	498	SMC	1	3	45	L	237
187.604491231841	noise	150	R	320.1	514.7	56	8.45	L	0	444	SMC	1	3	47	L	239
193.83945258281	noise	147	L	362.5	267.1	61	7.79	L	1	342	SMC	1	3	49	L	241
189.054658322503	noise	96	R	176.3	370.3	105	13.18	L	0	434	SMC	1	3	50	L	242
203.131980742518	commonoffset	191	L	193.6	368.9	83	12.64	L	1	445	SMC	1	3	51	L	243
215.174328832475	trailing	97	R	308.2	344.5	110	8.57	L	0	383	SMC	1	3	52	L	244
195.345799426873	noise	129	R	355.4	375	72	6.86	L	0	336	SMC	1	3	53	L	245
217.364833635418	trailing	152	L	791.8	494.4	67	11.74	R	0	438	SMC	1	3	54	R	246
206.834155105485	noise	182	R	645.1	382.6	50	5.09	R	1	314	SMC	1	3	55	R	247
202.576916805466	commonoffset	76	L	276.4	365.2	120	9.93	L	1	397	SMC	1	3	56	L	248
202.016761573633	commonoffset	114	L	397.1	350	55	5.29	L	1	337	SMC	1	3	57	L	249
197.202729166784	noise	82	R	396.7	378.8	52	5.16	L	0	355	SMC	1	3	58	L	250
219.967590551922	trailing	119	R	291.8	328.2	95	9.66	L	0	399	SMC	1	3	59	L	251
201.461160642087	commonoffset	177	L	368.5	442.5	67	6.66	L	1	314	SMC	1	3	61	L	253
199.282061863291	noise	125	L	189.5	434.3	121	13.03	L	1	405	SMC	1	3	64	L	256
194.796392605381	contrast	122	R	453.5	416.4	44	2.9	L	0	281	SMC	1	3	66	R	258
193.673586840004	noise	170	L	221	263.8	75	12.82	L	1	388	SMC	1	3	67	L	259
194.225728666907	contrast	120	L	398.7	396.4	52	4.67	L	1	334	SMC	1	3	68	L	260
224.301711145667	trailing	119	R	421.2	355	53	4.08	L	0	256	SMC	1	3	69	L	261
228.769597762241	trailing	141	R	396.1	457.3	56	5.69	L	0	426	SMC	1	3	70	L	262
200.955828113559	commonoffset	130	R	346.6	383	59	6.81	L	0	370	SMC	1	3	71	L	263
203.297053545936	commonoffset	229	R	644.8	369.5	66	5.27	R	1	253	SMC	1	3	72	R	264
202.789540221445	commonoffset	95	L	344.9	425.9	65	7.4	L	1	428	SMC	1	3	73	L	265
189.863213415162	noise	133	L	437.1	383.6	51	3.48	L	1	309	SMC	1	3	74	L	266
202.288901092304	commonoffset	192	R	715.6	376	61	7.86	R	1	362	SMC	1	3	75	R	267
187.097735420976	noise	121	L	394.4	394.3	46	5.3	L	1	356	SMC	1	3	76	L	268
193.659614664324	contrast	197	R	657	388.6	58	5.67	R	1	296	SMC	1	3	77	R	269
234.738422591609	trailing	146	L	666.2	476.2	62	7.12	R	0	332	SMC	1	3	78	R	270
244.201111575788	trailing	168	R	589.7	291.2	96	4.98	R	1	367	SMC	1	3	79	R	271
236.498512634795	trailing	83	R	409.1	378.3	49	4.52	L	0	375	SMC	1	3	80	L	272
184.979793330369	noise	135	R	278.7	509.7	137	10.74	L	0	448	SMC	1	3	81	L	273
247.249181411497	trailing	169	R	843.2	434.6	75	12.89	R	1	437	SMC	1	3	82	R	274
187.972344692094	noise	172	R	183.3	437	113	13.7	L	0	348	SMC	1	3	83	L	275
192.097560126898	noise	127	R	642.2	379.2	47	4.99	R	1	319	SMC	1	3	84	R	276
238.62163173366	trailing	169	R	629.3	461.2	52	5.35	R	1	391	SMC	1	3	85	R	277
201.780493249434	commonoffset	212	R	708.7	385.7	63	7.86	R	1	367	SMC	1	3	86	R	278
193.088536518439	contrast	132	L	330.5	414.6	66	7.89	L	1	407	SMC	1	3	87	L	279
192.539990652244	contrast	118	L	378.1	433.8	60	6.2	L	1	446	SMC	1	3	88	L	280
189.010458571978	noise	90	L	243.8	477.9	99	11.51	L	1	438	SMC	1	3	89	L	281
192.032514143828	contrast	108	L	292.4	476.3	61	9.31	L	1	435	SMC	1	3	90	L	282
191.522700233394	contrast	215	R	763.5	375.4	61	10.09	R	1	353	SMC	1	3	91	R	283
201.292823612141	commonoffset	120	L	323.4	447.7	64	8.15	L	1	471	SMC	1	3	92	L	284
186.681955262821	noise	109	L	357	389.6	52	6.45	L	1	451	SMC	1	3	93	L	285
191.007445450004	contrast	167	L	271.5	408.8	62	10.12	L	1	454	SMC	1	3	94	L	286
200.838451412065	commonoffset	88	R	358	372.6	62	6.4	L	0	413	SMC	1	3	95	L	287
190.508819865559	contrast	144	L	327.7	383.1	49	7.71	L	1	343	SMC	1	3	96	L	288
202.957883545519	commonoffset	215	L	264.9	355	84	10.05	L	1	363	SMC	1	4	1	L	289
190.044483842272	contrast	220	L	303.9	357.9	63	9.25	L	1	410	SMC	1	4	2	L	290
184.786231205034	noise	190	R	236	332.2	82	11.82	L	0	349	SMC	1	4	3	L	291
187.482488617906	noise	173	R	382.2	307.4	60	6.95	L	0	414	SMC	1	4	4	R	292
189.581516641575	contrast	181	L	328.4	358.1	74	8.31	L	1	317	SMC	1	4	5	L	293
185.452197381201	noise	129	L	259.4	414.9	112	11.19	L	1	432	SMC	1	4	6	L	294
189.113655890501	contrast	179	R	720.6	492.4	65	8.34	R	1	442	SMC	1	4	7	R	295
183.764084985878	noise	174	R	755.2	306.9	65	9.65	R	1	432	SMC	1	4	8	R	296
188.66112934256	contrast	148	L	317.9	405.3	74	8.47	L	1	427	SMC	1	4	9	L	297
188.217904536336	contrast	156	L	377	388.4	53	6.14	L	1	403	SMC	1	4	10	L	298
202.49695979728	commonoffset	147	L	378.4	479.4	61	7.04	L	1	434	SMC	1	4	11	L	299
233.09197757416	trailing	111	R	336.3	489.7	66	8.62	L	0	473	SMC	1	4	12	L	300
187.79358036171	contrast	149	R	817.4	331.8	146	12.07	R	1	522	SMC	1	4	13	R	301
202.030136281758	commonoffset	146	R	345.5	412.3	65	7.19	L	0	419	SMC	1	4	14	R	302
240.618251452288	trailing	132	L	327.2	514.6	68	9.07	L	1	469	SMC	1	4	15	L	303
187.365325904404	contrast	175	L	738.7	440.7	70	9.1	R	0	406	SMC	1	4	16	L	304
234.826882962493	trailing	164	L	212.7	375.6	76	12.05	L	1	470	SMC	1	4	17	L	305
201.56268126548	commonoffset	199	R	794.9	367.5	63	11.25	R	1	447	SMC	1	4	18	R	306
230.749436856255	trailing	165	R	800.5	336	62	11.69	R	1	457	SMC	1	4	19	R	307
182.321482266206	noise	155	R	681.2	481.1	54	7.26	R	1	464	SMC	1	4	21	R	309
227.63186839716	trailing	161	L	358.1	453.3	55	6.43	L	1	407	SMC	1	4	22	L	310
201.135722940863	commonoffset	202	L	321.7	419.3	67	7.71	L	1	404	SMC	1	4	23	L	311
181.099777284035	noise	140	L	303.2	376.7	73	8.51	L	1	317	SMC	1	4	24	L	312
186.529766813192	contrast	202	R	755	513.6	69	10.46	R	1	512	SMC	1	4	25	R	313
186.12456063796	contrast	170	L	343.9	333.6	61	7.53	L	1	341	SMC	1	4	26	L	314
185.727261655161	contrast	142	L	309.2	375.1	72	8.49	L	1	290	SMC	1	4	27	L	315
225.125613107502	trailing	150	R	660.9	433.8	55	6.11	R	1	415	SMC	1	4	28	R	316
185.32451620894	contrast	219	R	754.2	406.8	81	9.54	R	1	415	SMC	1	4	29	R	317
200.722666478857	commonoffset	161	R	301.8	411.7	67	8.75	L	0	403	SMC	1	4	30	R	318
223.078556992326	trailing	165	R	266.3	350.9	75	10.27	L	0	358	SMC	1	4	31	L	319
225.948496189305	trailing	146	R	688.2	525.3	68	8.4	R	1	488	SMC	1	4	32	R	320
200.315502358198	commonoffset	145	L	268.8	490.8	73	10.55	L	1	409	SMC	1	4	33	L	321
223.831519499544	trailing	145	L	284.1	368.6	113	9.68	L	1	429	SMC	1	4	34	L	322
221.927060732833	trailing	183	L	417.2	244.5	150	7.52	L	1	433	SMC	1	4	35	L	323
180.024641456245	noise	176	R	814.7	380.4	110	12.2	R	1	371	SMC	1	4	36	L	324
184.933483962864	contrast	180	R	808.3	406.9	64	11.77	R	1	432	SMC	1	4	37	R	325
181.654382136007	noise	162	R	305.6	350.4	122	9	L	0	339	SMC	1	4	38	L	326
183.548765848306	noise	172	R	691.6	302.4	55	8.17	R	1	367	SMC	1	4	39	R	327
199.903269658721	commonoffset	148	L	267.3	424.9	122	9.93	L	1	393	SMC	1	4	40	L	328
199.490812084763	commonoffset	168	L	288.4	505.5	71	9.63	L	1	447	SMC	1	4	41	L	329
220.366400737985	trailing	180	L	320.2	446.5	64	7.85	L	1	479	SMC	1	4	42	L	330
199.087396341738	commonoffset	109	L	655.1	485.6	55	6.59	R	0	406	SMC	1	4	43	L	331
218.961490663886	trailing	127	L	315.6	544.5	70	9.96	L	1	495	SMC	1	4	44	L	332
198.717021009142	commonoffset	115	L	359.3	503.1	66	7.62	L	1	479	SMC	1	4	45	L	333
182.201593162214	noise	132	L	257.3	406.7	92	10.66	L	1	458	SMC	1	4	46	L	334
198.35287092995	commonoffset	144	R	638	418.6	48	4.63	R	1	416	SMC	1	4	47	R	335
184.532285934068	contrast	85	L	334.7	455.1	58	8.27	L	1	456	SMC	1	4	48	L	336
197.992724616269	commonoffset	205	R	748.8	401.3	60	9.18	R	1	393	SMC	1	4	49	L	337
217.712388340687	trailing	97	L	178.8	364.1	106	13.64	L	1	347	SMC	1	4	50	L	338
216.550135390047	trailing	122	R	162.7	544.6	146	15.14	L	0	514	SMC	1	4	51	L	339
218.251614757427	trailing	180	R	655.8	313.8	62	6.8	R	1	285	SMC	1	4	52	R	340
181.048723053486	noise	146	L	319	461	67	8.56	L	1	447	SMC	1	4	53	L	341
180.035898070816	noise	129	R	377.2	439.5	51	5.89	L	0	328	SMC	1	4	55	L	343
181.572259089783	noise	171	R	734.5	306.6	71	9.26	R	1	334	SMC	1	4	56	R	344
180.475371881068	noise	147	L	334.6	443.4	67	7.87	L	1	458	SMC	1	4	57	L	345
217.043315508771	trailing	124	R	361.4	452.8	61	7.11	L	0	398	SMC	1	4	58	L	346
184.146076515728	contrast	215	L	734.6	447.2	59	8.53	R	0	378	SMC	1	4	59	R	347
218.713573508643	trailing	154	L	222.8	399.9	78	11.92	L	1	466	SMC	1	4	60	L	348
201.173608835572	commonoffset	217	L	287.9	290	124	10.6	L	1	318	SMC	1	4	61	L	349
217.519462040212	trailing	179	L	320.8	314.4	65	8.88	L	1	304	SMC	1	4	62	L	350
179.538486811382	noise	166	R	658.3	446.4	59	6.07	R	1	369	SMC	1	4	63	R	351
184.749213091016	contrast	194	R	636.8	289.4	66	6.83	R	1	204	SMC	1	4	64	R	352
178.671823286398	noise	177	R	369.6	527.8	55	7.98	L	0	358	SMC	1	4	65	L	353
216.420040873689	trailing	128	R	402.3	416.6	54	4.87	L	0	327	SMC	1	4	66	L	354
200.811381295807	commonoffset	167	L	232.6	470.6	69	12.08	L	1	463	SMC	1	4	67	L	355
179.960037473709	noise	129	L	378.1	324.7	65	7	L	1	386	SMC	1	4	68	L	356
184.355332719964	contrast	165	L	241.6	518.3	121	12.37	L	1	383	SMC	1	4	70	L	358
200.100457548921	commonoffset	141	L	335.7	454.4	70	7.76	L	1	365	SMC	1	4	71	L	359
180.321027682287	noise	164	R	748.1	312.1	92	9.74	R	1	325	SMC	1	4	73	R	361
183.98176505719	contrast	211	R	644.7	415.5	58	5.35	R	1	298	SMC	1	4	74	R	362
179.426423647412	noise	136	R	638.7	509.4	75	6.44	R	1	353	SMC	1	4	75	R	363
183.60210970105	contrast	133	L	379.3	408.7	50	5.38	L	1	341	SMC	1	4	76	L	364
199.7403320549	commonoffset	165	R	704.2	543.3	87	9.34	R	1	343	SMC	1	4	77	R	365
178.605132439384	noise	175	R	735.2	408.1	77	9.4	R	1	356	SMC	1	4	78	R	366
183.213518695269	contrast	150	L	311	424.1	57	7.81	L	1	411	SMC	1	4	79	L	367
199.378704613135	commonoffset	184	R	582.3	342.4	62	4.13	R	1	262	SMC	1	4	80	R	368
218.039556016124	trailing	138	L	368.2	504.3	64	6.73	L	1	435	SMC	1	4	81	L	369
199.033297721783	commonoffset	164	R	711	448.9	65	8.1	R	1	348	SMC	1	4	82	R	370
198.711647597548	commonoffset	184	L	458.8	421.2	44	2.34	L	1	311	SMC	1	4	83	L	371
182.831541114712	contrast	174	R	614.8	468.8	96	4.59	R	1	342	SMC	1	4	84	R	372
198.395027767499	commonoffset	178	L	367	406.3	43	6.01	L	1	331	SMC	1	4	85	L	373
216.881662270398	trailing	136	L	374.2	413.8	48	5.94	L	1	291	SMC	1	4	86	L	374
177.854817231102	noise	155	L	313.1	439.9	63	8.52	L	1	397	SMC	1	4	87	L	375
177.147242888176	noise	139	R	379.1	486.3	62	6.54	L	0	272	SMC	1	4	88	L	376
178.193238042717	noise	152	R	268.8	350.2	81	10.21	L	0	336	SMC	1	4	89	L	377
215.878591319634	trailing	175	L	273	253.9	109	11.8	L	1	325	SMC	1	4	90	L	378
214.930865604456	trailing	162	L	829.9	407.5	76	12.84	R	0	412	SMC	1	4	92	R	380
183.045199954217	contrast	162	L	277.8	419.7	73	9.22	L	1	355	SMC	1	4	93	L	381
198.081749824303	commonoffset	196	R	669.1	307.3	61	7.71	R	1	373	SMC	1	4	94	R	382
182.665191379518	contrast	192	R	636.9	373.8	45	5.17	R	1	289	SMC	1	4	95	R	383
216.241427745884	trailing	171	R	307.1	439	71	8.14	L	0	343	SMC	1	4	96	L	384
179.355499410222	noise	171	L	188.9	466.8	84	13.37	L	1	572	SMC	1	5	1	L	385
217.780859429958	trailing	159	L	226.2	469	76	11.96	L	1	490	SMC	1	5	2	L	386
178.56953315723	noise	161	R	835	369.7	65	12.84	R	1	532	SMC	1	5	3	R	387
216.722607116317	trailing	168	R	385.7	428	54	5.35	L	0	326	SMC	1	5	5	L	389
199.096568260697	commonoffset	178	L	357.3	543.8	69	8.5	L	1	433	SMC	1	5	6	L	390
198.792115503503	commonoffset	139	L	290.7	432.1	78	8.76	L	1	367	SMC	1	5	7	L	391
177.847544723766	noise	168	L	238.2	286.6	86	11.67	L	1	379	SMC	1	5	8	L	392
182.290489454622	contrast	203	R	677.9	301.7	71	7.9	R	1	255	SMC	1	5	9	R	393
218.271179951077	trailing	137	L	248.2	474.8	72	10.99	L	1	492	SMC	1	5	10	L	394
181.91890721057	contrast	236	L	219.8	536	74	13.08	L	1	473	SMC	1	5	11	L	395
177.166256216497	noise	159	R	667.1	478.4	52	6.93	R	1	477	SMC	1	5	12	R	396
181.534817886556	contrast	199	L	296.9	431.6	131	9.13	L	1	420	SMC	1	5	13	L	397
217.170019501347	trailing	188	L	635.1	487.2	61	6.27	R	0	397	SMC	1	5	14	R	398
198.492685615357	commonoffset	177	R	633.1	405.1	63	5.32	R	1	240	SMC	1	5	15	R	399
198.196754844928	commonoffset	150	R	760.7	512	66	11.12	R	1	535	SMC	1	5	16	R	400
218.692297683278	trailing	177	L	249.1	352.6	81	10.7	L	1	365	SMC	1	5	17	L	401
197.902871670764	commonoffset	187	L	690.7	377.8	53	7.05	R	0	401	SMC	1	5	18	R	402
217.60319550583	trailing	105	R	246.5	422.1	73	10.91	L	0	545	SMC	1	5	19	L	403
176.536380906817	noise	90	R	338.9	435.9	63	7.39	L	0	491	SMC	1	5	20	L	404
199.150778358539	commonoffset	166	R	685.8	376.1	50	6.93	R	1	397	SMC	1	5	21	R	405
219.102267859838	trailing	109	R	305.7	522.6	211	10.13	L	0	413	SMC	1	5	22	L	406
220.89666417887	trailing	118	L	187	534.6	153	14.53	L	1	461	SMC	1	5	23	L	407
177.502264549496	noise	151	L	381.5	489.5	67	6.83	L	1	390	SMC	1	5	24	L	408
198.861647744838	commonoffset	174	R	707.1	325.8	65	8.02	R	1	389	SMC	1	5	25	R	409
181.151892509359	contrast	94	L	368.3	454.7	56	7	L	1	443	SMC	1	5	26	L	410
219.605651567612	trailing	154	L	742.1	516.6	62	10.17	R	0	478	SMC	1	5	27	R	411
180.74718097649	contrast	197	R	288.2	392.1	77	9.09	L	0	409	SMC	1	5	28	L	412
198.577495454334	commonoffset	171	L	356.7	392.3	66	6.59	L	1	411	SMC	1	5	29	L	413
198.296938326904	commonoffset	168	R	284.6	468.4	113	9.96	L	0	422	SMC	1	5	30	L	414
181.382613400527	contrast	204	R	648.8	385.2	57	5.18	R	1	324	SMC	1	5	31	R	415
199.610630622805	commonoffset	120	R	639.7	449.2	53	5.53	R	1	314	SMC	1	5	32	R	416
181.004444737002	contrast	207	R	653.2	468.2	65	6.03	R	1	346	SMC	1	5	33	R	417
221.386769739628	trailing	118	L	322.2	474.5	65	8.46	L	1	379	SMC	1	5	34	L	418
220.110493310859	trailing	101	L	242.9	477.7	113	11.79	L	1	359	SMC	1	5	35	L	419
176.848567875461	noise	177	R	641.2	306.3	46	6.03	R	1	271	SMC	1	5	36	R	420
199.302840365965	commonoffset	199	L	317	531.8	72	9.96	L	1	419	SMC	1	5	37	L	421
199.015532234369	commonoffset	174	L	364.5	397.5	62	6.35	L	1	330	SMC	1	5	38	L	422
180.607516779872	contrast	118	L	360.9	426.9	59	6.69	L	1	448	SMC	1	5	39	L	423
198.744597187868	commonoffset	153	R	402.9	427.9	56	4.95	L	0	353	SMC	1	5	40	L	424
176.24822431513	noise	152	L	348.4	497.2	88	7.58	L	1	337	SMC	1	5	41	L	425
179.805440121731	contrast	185	L	685.4	439	58	7.06	R	0	384	SMC	1	5	43	R	427
200.022684780915	commonoffset	207	R	614.8	348.9	51	4.15	R	1	277	SMC	1	5	44	R	428
180.472771377634	contrast	128	L	370.3	405.6	61	6.09	L	1	386	SMC	1	5	45	L	429
175.651159173867	noise	174	R	799.9	298	77	11.64	R	1	340	SMC	1	5	46	R	430
218.960287437723	trailing	147	R	695.8	397.3	99	6.91	R	1	414	SMC	1	5	47	R	431
217.928152274196	trailing	153	R	648.6	388.4	47	5.18	R	1	324	SMC	1	5	48	R	432
199.73311372925	commonoffset	141	L	357.8	411.6	64	6.46	L	1	400	SMC	1	5	49	L	433
180.091872025631	contrast	173	R	440.7	401.6	53	3.18	L	0	256	SMC	1	5	50	L	434
180.701811106745	contrast	177	L	275.7	498.9	71	10.73	L	1	412	SMC	1	5	51	L	435
199.441815524012	commonoffset	194	L	330.5	513.2	71	8.92	L	1	465	SMC	1	5	52	L	436
175.097778345079	noise	128	R	748.9	477.7	57	9.79	R	1	451	SMC	1	5	53	R	437
180.33646089634	contrast	162	L	300.6	409.5	74	9.1	L	1	403	SMC	1	5	54	L	438
174.585834258451	noise	120	R	380.6	419.1	59	5.68	L	0	292	SMC	1	5	55	L	439
216.91493878961	trailing	165	L	235	484.1	74	11.99	L	1	460	SMC	1	5	56	L	440
199.152910589323	commonoffset	217	R	735.7	506.3	116	9.35	R	1	360	SMC	1	5	57	R	441
179.962907267856	contrast	183	R	333.3	515.6	69	8.34	L	0	426	SMC	1	5	58	R	442
179.571039499342	contrast	173	R	348.8	466.2	60	6.9	L	0	404	SMC	1	5	59	L	443
175.369525264817	noise	171	R	732.4	476.1	67	9.32	R	1	396	SMC	1	5	60	L	444
216.025748600138	trailing	125	L	292.4	508.5	69	9.56	L	1	514	SMC	1	5	61	L	445
180.154131504886	contrast	115	L	274.6	450.1	122	10.31	L	1	399	SMC	1	5	62	L	446
179.783770850755	contrast	133	R	733.8	435.8	58	8.56	R	1	429	SMC	1	5	63	R	447
215.191424837855	trailing	131	L	231.3	391.6	135	11.8	L	1	367	SMC	1	5	64	L	448
176.199946912656	noise	166	L	384.9	391.7	55	6.21	L	1	431	SMC	1	5	65	L	449
214.406714502067	trailing	167	R	171.5	460.6	137	14.24	L	0	373	SMC	1	5	66	L	450
198.893556612931	commonoffset	228	R	385.5	387.6	51	5.75	L	0	368	SMC	1	5	67	L	451
175.620042675441	noise	169	L	232.3	302	60	12.58	L	1	390	SMC	1	5	68	L	452
175.084297969858	noise	171	L	409.7	273.3	74	7.27	L	1	228	SMC	1	5	69	L	453
215.558538409564	trailing	134	L	278.7	388.5	75	10.21	L	1	351	SMC	1	5	70	L	454
214.741610504363	trailing	182	L	288	329.2	67	10.11	L	1	376	SMC	1	5	71	L	455
179.395335721085	contrast	184	R	325.6	438.8	66	8.14	L	0	397	SMC	1	5	72	L	456
174.587205113568	noise	160	R	793.7	426.1	79	10.78	R	1	342	SMC	1	5	73	R	457
174.091435217951	noise	116	R	336.4	386.8	67	7.59	L	0	407	SMC	1	5	74	L	458
174.787152580806	noise	150	L	212	447.5	79	12.75	L	1	425	SMC	1	5	75	L	459
174.29764023517	noise	181	R	419.4	256.7	68	6.65	L	0	275	SMC	1	5	76	L	460
200.117195668691	commonoffset	205	L	366.9	438.5	54	6.65	L	1	435	SMC	1	5	78	L	462
199.841911845825	commonoffset	119	R	374.2	440.3	56	6.37	L	0	401	SMC	1	5	79	R	463
174.9823626325	noise	113	L	336	359.2	47	7.85	L	1	403	SMC	1	5	80	L	464
174.498397499017	noise	143	L	320.1	257.6	93	9.85	L	1	382	SMC	1	5	81	L	465
180.527721591306	contrast	93	R	366.1	468.2	67	6.87	L	0	428	SMC	1	5	82	L	466
213.969162475041	trailing	165	L	212.3	516.1	82	13.34	L	1	503	SMC	1	5	83	L	467
174.014991805674	noise	188	L	214.5	383.9	74	12.26	L	1	371	SMC	1	5	84	L	468
181.069609063994	contrast	177	R	319.8	511.1	138	9.33	L	0	385	SMC	1	5	85	L	469
173.552414521728	noise	171	R	256	335.7	129	10.76	L	0	344	SMC	1	5	86	L	470
213.274526074282	trailing	172	R	354.8	374.1	61	6.81	L	0	291	SMC	1	5	87	L	471
214.345196315596	trailing	113	R	719.6	502.8	67	9.23	R	1	478	SMC	1	5	88	R	472
213.616445517264	trailing	144	R	714.1	482.1	60	8.8	R	1	422	SMC	1	5	89	R	473
181.577755548119	contrast	174	L	308.8	484.1	76	9.2	L	1	444	SMC	1	5	90	L	474
212.943628707608	trailing	137	L	380.3	518.6	53	7.27	L	1	464	SMC	1	5	91	L	475
199.5653463913	commonoffset	169	R	813.1	431.8	173	11.9	R	1	400	SMC	1	5	92	R	476
199.286334017624	commonoffset	194	R	695.4	396.6	69	7.16	R	1	356	SMC	1	5	93	R	477
199.027386970016	commonoffset	194	L	301	502.6	67	9.89	L	1	444	SMC	1	5	94	L	478
181.233767540862	contrast	184	L	271.4	440.2	79	10.42	L	1	404	SMC	1	5	95	L	479
174.240443919413	noise	115	L	233	417.4	71	11.65	L	1	420	SMC	1	5	96	L	480
198.782944065725	commonoffset	196	R	744.8	349.8	60	9.27	R	1	472	SMC	1	6	1	R	481
198.542139401944	commonoffset	203	R	681.9	336	51	6.62	R	1	415	SMC	1	6	2	R	482
173.785073607458	noise	145	R	280.4	355.9	73	10.09	L	0	513	SMC	1	6	3	L	483
198.303979892062	commonoffset	179	L	345.9	505.3	62	8.26	L	1	399	SMC	1	6	4	L	484
174.460237400948	noise	180	R	361	568.6	69	9.3	L	0	509	SMC	1	6	5	L	485
175.17397042142	noise	149	L	376.5	501.9	55	7.02	L	1	465	SMC	1	6	6	L	486
174.706467935159	noise	187	L	838.1	339.6	69	12.94	R	0	365	SMC	1	6	7	R	487
212.27618375741	trailing	187	R	754.2	326	70	10.17	R	1	271	SMC	1	6	8	R	488
198.067513942235	commonoffset	209	R	730.8	357.7	68	9.22	R	1	362	SMC	1	6	9	R	489
175.427428230481	noise	195	L	376.4	407.6	54	5.33	L	1	340	SMC	1	6	11	L	491
174.946687720434	noise	170	R	195.1	448.6	75	12.69	L	0	554	SMC	1	6	12	L	492
180.897112805194	contrast	105	L	291.2	447.1	65	9.26	L	1	419	SMC	1	6	13	L	493
180.555742172542	contrast	191	R	721.8	497.3	71	9.14	R	1	422	SMC	1	6	14	R	494
180.228139305736	contrast	153	L	348.5	445.2	64	7.06	L	1	409	SMC	1	6	15	L	495
198.833759849364	commonoffset	167	R	733.9	378.1	71	8.81	R	1	388	SMC	1	6	16	R	496
211.642211503811	trailing	115	L	361.8	467.9	65	6.96	L	1	436	SMC	1	6	17	L	497
175.681287049671	noise	182	R	181.9	557.8	89	14.7	L	0	475	SMC	1	6	18	L	498
198.602899957323	commonoffset	219	L	421.4	376.5	50	4.02	L	1	305	SMC	1	6	19	L	499
211.037019784671	trailing	143	L	263.7	529.9	73	11.67	L	1	458	SMC	1	6	20	L	500
210.472489086137	trailing	142	L	390.9	397.1	60	5.68	L	1	311	SMC	1	6	21	L	501
209.910623537544	trailing	180	L	211.2	347.2	78	12.67	L	1	381	SMC	1	6	22	L	502
176.426209526863	noise	191	R	202.6	273.8	114	13.49	L	0	375	SMC	1	6	23	L	503
177.241733073817	noise	175	L	156.7	587.6	77	15.32	L	1	537	SMC	1	6	24	L	504
209.375836213018	trailing	168	L	301.8	313.7	58	8.95	L	1	400	SMC	1	6	25	L	505
208.837298778783	trailing	164	R	716.1	300.5	135	9.64	R	1	306	SMC	1	6	26	R	506
208.347002168956	trailing	155	R	184.6	336	82	13.28	L	0	423	SMC	1	6	27	L	507
198.374739205932	commonoffset	177	R	632.6	523.2	48	6.57	R	1	340	SMC	1	6	28	R	508
198.148398142123	commonoffset	97	R	267.5	502.6	73	10.7	L	0	508	SMC	1	6	29	L	509
209.104777954855	trailing	170	L	177.6	451.8	68	13.2	L	1	501	SMC	1	6	30	L	510
199.181705873986	commonoffset	230	L	194.3	308.2	125	13.24	L	1	259	SMC	1	6	31	L	511
176.695699953214	noise	178	L	169.6	550.1	79	14.09	L	1	511	SMC	1	6	32	L	512
176.178060904282	noise	190	R	559	366.3	44	2.8	R	1	124	SMC	1	6	33	L	513
198.955670739142	commonoffset	206	L	290.5	415.6	113	8.79	L	1	307	SMC	1	6	34	L	514
198.733502562881	commonoffset	147	L	360.5	429.5	62	5.78	L	1	335	SMC	1	6	35	L	515
198.514340974	commonoffset	224	R	694.1	486	55	8.19	R	1	347	SMC	1	6	36	R	516
208.590076307284	trailing	140	L	304.2	457.4	65	8.56	L	1	439	SMC	1	6	37	L	517
198.297363959164	commonoffset	167	L	335.2	524.2	63	8.82	L	1	477	SMC	1	6	38	L	518
179.893127291375	contrast	172	L	249.9	489.2	77	11.18	L	1	438	SMC	1	6	39	L	519
179.54804980851	contrast	272	R	686.8	342.3	58	7.49	R	1	299	SMC	1	6	40	R	520
208.113521811617	trailing	184	R	248.3	273.7	88	11.77	L	0	309	SMC	1	6	41	L	521
208.837269340859	trailing	189	L	379.2	333.6	56	6.17	L	1	385	SMC	1	6	42	L	522
176.95879806937	noise	182	R	399.1	287.3	91	6.75	L	0	257	SMC	1	6	43	L	523
177.802051250013	noise	121	L	334.7	492.4	68	8.73	L	1	466	SMC	1	6	44	L	524
179.206562343242	contrast	241	L	309.6	423.1	79	8.6	L	1	307	SMC	1	6	45	L	525
208.355763578443	trailing	142	R	334.6	500.6	69	9.01	L	0	425	SMC	1	6	46	R	526
198.081780961577	commonoffset	161	L	285.3	411.5	55	9.47	L	1	394	SMC	1	6	47	L	527
207.884658114524	trailing	175	R	301.3	347.1	108	8.95	L	0	290	SMC	1	6	48	L	528
177.239066839023	noise	154	L	674.4	473	63	6.94	R	0	401	SMC	1	6	49	R	529
208.594270542856	trailing	147	L	398	486	65	6.76	L	1	464	SMC	1	6	50	L	530
208.126324527768	trailing	138	L	344.2	351.1	77	8.19	L	1	367	SMC	1	6	51	L	531
207.660005910474	trailing	140	R	734.9	468.3	58	8.68	R	1	410	SMC	1	6	52	R	532
178.849411780848	contrast	175	L	353	400.6	58	7.49	L	1	389	SMC	1	6	53	L	533
178.497399331285	contrast	189	L	279	423.8	76	10.6	L	1	487	SMC	1	6	54	L	534
178.134947469623	contrast	150	L	379.6	390.9	62	6.75	L	1	461	SMC	1	6	55	L	535
197.866826557346	commonoffset	150	R	334.3	418.8	69	8.28	L	0	406	SMC	1	6	56	R	536
197.647371804398	commonoffset	194	R	719.5	521.6	66	8.98	R	1	527	SMC	1	6	57	R	537
207.193096387875	trailing	160	R	207.4	433.8	77	13.17	L	0	515	SMC	1	6	58	L	538
177.753809468025	contrast	189	L	306.4	475.7	79	9.54	L	1	456	SMC	1	6	59	L	539
197.426752546884	commonoffset	195	R	764.9	414.7	64	9.17	R	1	382	SMC	1	6	60	R	540
177.366555588376	contrast	203	L	721.1	417.7	56	7.67	R	0	425	SMC	1	6	61	R	541
178.070745984164	noise	176	L	305.7	248.7	84	10.58	L	1	286	SMC	1	6	62	L	542
177.486597032722	noise	183	R	174.8	342	66	13.53	L	0	478	SMC	1	6	63	L	543
177.977061824543	contrast	214	R	602.3	281.6	58	6.46	R	1	315	SMC	1	6	65	R	545
177.597547737805	contrast	196	L	721.1	405.5	62	8.67	R	0	384	SMC	1	6	66	R	546
178.162851080469	contrast	191	R	718.1	402.3	60	8.52	R	1	415	SMC	1	6	67	R	547
198.141648797505	commonoffset	224	R	670.3	254	70	8.85	R	1	353	SMC	1	6	68	R	548
177.802967725053	contrast	210	R	735.6	464.3	64	9.43	R	1	415	SMC	1	6	69	R	549
197.934985316746	commonoffset	193	L	275.9	547	79	10.85	L	1	371	SMC	1	6	70	L	550
178.303633934909	noise	188	R	728.7	280.1	59	10.09	R	1	381	SMC	1	6	71	R	551
177.441121445179	contrast	196	L	282.2	455.9	73	8.92	L	1	327	SMC	1	6	72	L	552
177.056427794021	contrast	193	R	724.6	446.6	61	9.19	R	1	330	SMC	1	6	73	R	553
177.726813089623	noise	175	R	823.4	293.4	74	13.6	R	1	421	SMC	1	6	74	R	554
176.665146702251	contrast	123	R	327.1	412.8	69	7.17	L	0	370	SMC	1	6	75	L	555
207.847164274177	trailing	178	L	707.1	475.6	67	8.28	R	0	487	SMC	1	6	76	R	556
208.54456530015	trailing	136	L	187.2	408.4	96	12.83	L	1	455	SMC	1	6	77	L	557
197.724225437096	commonoffset	187	R	735.4	401.6	56	9.1	R	1	466	SMC	1	6	78	R	558
177.179805354072	noise	167	L	701.3	411.8	58	7.86	R	0	425	SMC	1	6	79	R	559
177.988634881377	noise	181	R	254.9	494.3	115	11.2	L	0	327	SMC	1	6	80	L	560
177.30167078743	contrast	189	L	266.8	472.5	75	10.4	L	1	408	SMC	1	6	81	L	561
197.512564186102	commonoffset	224	L	226.9	389.2	124	11.81	L	1	470	SMC	1	6	82	L	562
208.084889824126	trailing	143	L	373.6	534.8	68	8.42	L	1	505	SMC	1	6	83	L	563
207.626577584566	trailing	183	R	845.1	367.9	74	12.61	R	1	422	SMC	1	6	84	R	564
207.167493405127	trailing	143	R	332.2	410.4	62	7.84	L	0	348	SMC	1	6	85	L	565
178.853330967333	noise	98	L	308.3	479.9	65	9.37	L	1	516	SMC	1	6	86	L	566
178.281540384783	noise	148	R	332.7	517.2	59	9.16	L	0	484	SMC	1	6	87	L	567
176.922717113084	contrast	181	R	696.4	387.1	56	7.04	R	1	317	SMC	1	6	88	R	568
179.163986253465	noise	121	R	276.3	404.1	67	9.54	L	0	432	SMC	1	6	89	L	569
180.081446929657	noise	182	L	218.4	311.8	75	12.19	L	1	347	SMC	1	6	90	L	570
176.539409197532	contrast	191	L	318.8	408	71	7.54	L	1	304	SMC	1	6	91	L	571
176.132560973508	contrast	101	L	272.2	411.4	56	9.08	L	1	363	SMC	1	6	92	L	572
175.695557369906	contrast	125	R	280.6	477.4	68	9.76	L	0	429	SMC	1	6	93	L	573
176.363125317805	contrast	202	R	344.5	326.6	65	7.37	L	0	310	SMC	1	6	94	L	574
207.810755488763	trailing	130	R	310.3	508	63	9.33	L	0	463	SMC	1	6	95	L	575
197.299288704127	commonoffset	177	L	298.8	365.9	72	9.22	L	1	308	SMC	1	6	96	L	576
176.976604460098	contrast	203	L	358.6	380.4	53	6.79	L	1	440	SMC	1	7	1	L	577
208.496409740591	trailing	209	R	247.2	218.9	74	12.77	L	0	366	SMC	1	7	2	L	578
197.083687741695	commonoffset	201	R	730.5	337.6	56	8.48	R	1	360	SMC	1	7	3	R	579
176.616711467106	contrast	246	R	711.1	433.7	56	7.98	R	1	388	SMC	1	7	4	R	580
196.874231625452	commonoffset	132	R	307.9	551.6	63	11.01	L	0	530	SMC	1	7	5	L	581
209.222859422279	trailing	175	L	696.5	420.5	60	7.4	R	0	440	SMC	1	7	6	R	582
209.961297651628	trailing	162	R	660.1	416.3	50	5.63	R	1	401	SMC	1	7	7	R	583
197.79057808491	commonoffset	181	R	751.3	351	65	8.72	R	1	377	SMC	1	7	8	R	584
197.587005133742	commonoffset	213	R	801.4	495	70	11.82	R	1	414	SMC	1	7	9	R	585
176.238371535458	contrast	190	L	254.5	398.9	81	10.64	L	1	403	SMC	1	7	10	L	586
209.467377585463	trailing	145	L	298.1	312	79	9.47	L	1	364	SMC	1	7	11	L	587
175.83638981964	contrast	116	R	322.4	403.7	65	8.26	L	0	460	SMC	1	7	12	L	588
208.970118170936	trailing	166	R	718	340.7	51	7.62	R	1	329	SMC	1	7	13	R	589
176.441968296463	contrast	148	L	344.2	406.6	59	7.37	L	1	402	SMC	1	7	14	L	590
176.063594412399	contrast	117	R	673.7	467.1	54	6.68	R	1	452	SMC	1	7	15	R	591
197.382080856995	commonoffset	154	R	768.8	434.6	61	9.36	R	1	413	SMC	1	7	16	R	592
197.175143622688	commonoffset	97	R	716.1	451.9	62	7.73	R	1	432	SMC	1	7	17	R	593
179.433200129648	noise	146	L	269	448.3	74	10.94	L	1	504	SMC	1	7	18	L	594
175.679008159578	contrast	184	L	371.5	491.2	64	7.95	L	1	373	SMC	1	7	19	L	595
178.819963434855	noise	154	L	401.4	349.3	60	5.46	L	1	387	SMC	1	7	20	L	596
208.501495904832	trailing	128	R	220.8	468.6	79	13.05	L	0	523	SMC	1	7	21	L	597
178.269269491786	noise	158	L	269.7	340.4	75	10.86	L	1	396	SMC	1	7	22	L	598
209.21577817572	trailing	169	L	784.5	366	65	10.35	R	0	348	SMC	1	7	23	R	599
196.965530103079	commonoffset	100	L	367.8	428	59	6.7	L	1	408	SMC	1	7	24	L	600
175.266005991168	contrast	109	L	396	434.8	59	5.84	L	1	316	SMC	1	7	25	L	601
209.941976710789	trailing	134	R	192.7	413	102	13.49	L	0	422	SMC	1	7	26	L	602
210.653483635403	trailing	109	L	279.9	454.2	69	10.3	L	1	458	SMC	1	7	27	L	603
174.836923261473	contrast	227	L	301.7	541.6	79	11.08	L	1	477	SMC	1	7	28	L	604
210.147662371115	trailing	102	R	461.5	386.4	45	2.69	L	0	308	SMC	1	7	29	R	605
177.726583287487	noise	169	L	338.5	340.4	137	7.81	L	1	462	SMC	1	7	30	L	606
174.377368763747	contrast	184	R	727.8	481.9	62	8.88	R	1	389	SMC	1	7	31	R	607
209.642000786441	trailing	102	R	732.9	487.9	62	9.32	R	1	348	SMC	1	7	32	R	608
173.900105375543	contrast	162	L	358.4	455.3	58	7.21	L	1	439	SMC	1	7	33	L	609
177.211469448694	noise	98	R	296.4	430.7	69	9.4	L	0	494	SMC	1	7	34	L	610
209.158879180448	trailing	164	L	391.6	386.5	53	5.52	L	1	355	SMC	1	7	35	L	611
208.681564362893	trailing	187	R	459.6	393.6	49	2.84	L	0	142	SMC	1	7	36	L	612
173.377207182713	contrast	210	R	321.5	474.1	66	8.77	L	0	427	SMC	1	7	37	L	613
209.395882024583	trailing	172	L	780.8	491.6	63	11.33	R	0	504	SMC	1	7	38	R	614
196.777957023138	commonoffset	161	L	262.2	477.5	66	11.08	L	1	490	SMC	1	7	39	L	615
210.100937704398	trailing	151	R	367.7	515.6	56	8.38	L	0	509	SMC	1	7	40	L	616
177.973030229472	noise	168	L	328.8	407.6	69	8.08	L	1	449	SMC	1	7	41	L	617
210.850977051548	trailing	155	R	255.5	384	79	10.66	L	0	450	SMC	1	7	42	L	618
177.43843164061	noise	161	R	372.1	542.3	66	8.42	L	0	424	SMC	1	7	43	L	619
196.596934894248	commonoffset	192	R	725.3	500.4	79	9.39	R	1	450	SMC	1	7	44	R	620
196.418429554368	commonoffset	111	R	343.4	438.9	56	7.29	L	0	353	SMC	1	7	45	L	621
174.22954932999	contrast	204	R	771.5	518.9	74	11.2	R	1	438	SMC	1	7	46	R	622
197.25922271438	commonoffset	166	L	262.4	541.3	83	11.59	L	1	379	SMC	1	7	47	L	623
197.057893293995	commonoffset	178	R	762.8	492.6	63	10.57	R	1	379	SMC	1	7	48	R	624
196.864645701935	commonoffset	126	L	325.6	470.6	68	8.32	L	1	321	SMC	1	7	49	L	625
196.68870010906	commonoffset	155	L	373.9	418.1	57	5.71	L	1	318	SMC	1	7	50	L	626
178.187144903463	noise	178	R	394.8	288.8	57	6.32	L	0	339	SMC	1	7	52	L	628
179.006701811219	noise	171	L	379.3	338.6	57	6.34	L	1	400	SMC	1	7	53	L	629
178.457357890932	noise	175	R	803.1	420.5	68	11.06	R	1	373	SMC	1	7	54	R	630
173.753157746011	contrast	176	R	397.7	396.9	51	5.07	L	0	371	SMC	1	7	55	L	631
211.629077472957	trailing	165	R	265	316.2	130	10.3	L	0	375	SMC	1	7	56	L	632
212.441981549748	trailing	170	L	728.9	512.6	58	9.63	R	0	466	SMC	1	7	58	R	634
177.93522764313	noise	171	L	265.4	249.9	75	11.69	L	1	417	SMC	1	7	59	L	635
177.415325249929	noise	150	L	412.2	414.5	51	5.19	L	1	453	SMC	1	7	60	L	636
176.927615094406	noise	130	L	388.6	429.2	55	5.84	L	1	300	SMC	1	7	61	L	637
213.239010702948	trailing	124	R	288.9	331.4	108	10.33	L	0	378	SMC	1	7	62	L	638
176.484160990138	noise	166	L	207.2	276.4	83	13.42	L	1	383	SMC	1	7	63	L	639
175.214003180116	contrast	202	L	275	385.9	70	9.75	L	1	394	SMC	1	7	64	L	640
176.043109617858	noise	123	R	774.4	481.6	54	11.05	R	1	388	SMC	1	7	65	R	641
175.62330255736	noise	159	L	250	413.2	75	10.66	L	1	457	SMC	1	7	66	L	642
214.119415301909	trailing	141	R	741.1	474.8	70	9.81	R	1	397	SMC	1	7	67	R	643
197.336769143875	commonoffset	159	R	219.6	445	79	11.93	L	0	341	SMC	1	7	68	L	644
175.205218321567	noise	171	R	836.4	439.5	74	13.33	R	1	479	SMC	1	7	69	R	645
198.142218564005	commonoffset	183	L	259	340.2	66	10.18	L	1	400	SMC	1	7	70	L	646
174.826261950708	noise	133	R	426	395.9	49	3.44	L	0	290	SMC	1	7	71	R	647
213.525746945282	trailing	160	L	251.6	341.2	75	10.93	L	1	449	SMC	1	7	72	L	648
197.963109086473	commonoffset	70	L	282.1	376.1	107	9.64	L	1	360	SMC	1	7	73	L	649
212.962529513065	trailing	133	L	200.7	438.7	76	13.1	L	1	475	SMC	1	7	74	L	650
174.448880480964	noise	169	R	389.5	423.7	52	5.75	L	0	400	SMC	1	7	75	L	651
174.816175897486	contrast	173	R	801.8	451.6	71	11.53	R	1	481	SMC	1	7	76	R	652
174.393034157378	contrast	157	L	263.1	443.9	76	10.55	L	1	391	SMC	1	7	77	L	653
175.019179688103	noise	181	R	658	388.9	54	5.44	R	1	316	SMC	1	7	78	R	654
173.938108233571	contrast	187	L	662.7	379.2	56	5.63	R	0	355	SMC	1	7	79	L	655
197.780425987835	commonoffset	187	R	326.8	461.5	64	8.7	L	0	413	SMC	1	7	80	L	656
212.402296623977	trailing	167	L	400.7	386.5	54	5.51	L	1	379	SMC	1	7	81	L	657
173.465557120485	contrast	134	R	345	421.9	67	7.49	L	0	407	SMC	1	7	82	L	658
198.542906181527	commonoffset	176	L	273.8	383.2	78	10.74	L	1	490	SMC	1	7	83	L	659
211.869454349682	trailing	161	R	286.3	342.8	76	10.73	L	0	449	SMC	1	7	84	L	660
198.368004576231	commonoffset	215	R	771.1	363.3	61	9.24	R	1	332	SMC	1	7	86	R	662
175.208751213092	noise	157	L	215	519.1	76	14.09	L	1	575	SMC	1	7	87	L	663
174.227129665929	contrast	157	L	370.2	469.7	59	7.6	L	1	498	SMC	1	7	88	L	664
173.790917454101	contrast	150	R	366.9	391.9	55	6.53	L	0	378	SMC	1	7	89	L	665
174.486476806597	contrast	147	L	269.3	470.8	107	10.78	L	1	421	SMC	1	7	90	L	666
174.837523171326	noise	169	L	761.8	500.6	64	10.33	R	0	505	SMC	1	7	91	R	667
198.194229350004	commonoffset	148	L	299.2	483.1	79	9.68	L	1	319	SMC	1	7	92	L	668
175.411796399697	noise	151	L	368.2	483.7	54	7.09	L	1	442	SMC	1	7	93	L	669
174.061621167727	contrast	175	L	268.6	421.5	79	10.03	L	1	373	SMC	1	7	94	L	670
198.021075600991	commonoffset	177	L	265.4	432.4	78	9.71	L	1	307	SMC	1	7	95	L	671
197.844635802828	commonoffset	145	R	239.1	469.9	107	10.94	L	0	311	SMC	1	7	96	R	672
173.623689374165	contrast	238	L	253.6	351.5	82	10.67	L	1	351	SMC	1	8	1	L	673
175.026325854514	noise	177	R	282.7	342.9	80	9.58	L	0	445	SMC	1	8	2	L	674
197.667641344839	commonoffset	145	L	314.6	478.3	70	8.75	L	1	443	SMC	1	8	3	L	675
197.489584983977	commonoffset	205	R	312.8	476.9	72	8.62	L	0	343	SMC	1	8	4	L	676
212.655241320878	trailing	168	L	381.8	392.9	51	5.28	L	1	377	SMC	1	8	5	L	677
198.2362225216	commonoffset	190	L	345.5	473.9	67	7.49	L	1	431	SMC	1	8	6	L	678
175.614169423055	noise	158	R	678.1	503.6	57	7.71	R	1	395	SMC	1	8	7	R	679
198.068467374756	commonoffset	173	L	317.4	345.7	82	8.56	L	1	356	SMC	1	8	8	L	680
212.100482577234	trailing	126	R	271.8	333	83	10.07	L	0	370	SMC	1	8	9	L	681
175.211939142778	noise	143	R	231.7	478.9	80	11.52	L	0	404	SMC	1	8	10	L	682
212.876240933218	trailing	147	L	342.3	529.5	68	8.19	L	1	390	SMC	1	8	11	L	683
175.811760344727	noise	112	R	144.1	490.1	135	14.53	L	0	495	SMC	1	8	12	L	684
173.155602593846	contrast	168	R	701.8	405.6	69	7.75	R	1	307	SMC	1	8	13	R	685
176.399183200643	noise	162	L	244.7	513.2	73	12.18	L	1	562	SMC	1	8	14	L	686
175.984459346989	noise	115	R	697.1	490.9	53	8.41	R	1	461	SMC	1	8	15	R	687
212.326769162595	trailing	131	L	307.4	439.5	70	8.6	L	1	445	SMC	1	8	16	L	688
211.803608597887	trailing	167	L	375.7	306.1	112	6.83	L	1	337	SMC	1	8	17	L	689
175.589162608747	noise	149	R	725.9	468.8	74	8.78	R	1	350	SMC	1	8	18	R	690
175.196563631986	noise	149	R	268.1	512.2	78	11.59	L	0	402	SMC	1	8	19	L	691
197.900939274222	commonoffset	118	L	318.1	416.2	69	8.59	L	1	367	SMC	1	8	20	L	692
172.654210893091	contrast	221	L	333.1	390.5	58	7.58	L	1	365	SMC	1	8	21	L	693
197.729814083457	commonoffset	156	R	772.3	422	63	10.33	R	1	451	SMC	1	8	22	R	694
175.783105730288	noise	148	L	665.6	508.9	58	7.49	R	0	460	SMC	1	8	23	R	695
197.557808379158	commonoffset	173	R	701.8	491.3	66	8.54	R	1	476	SMC	1	8	24	R	696
197.384447002354	commonoffset	172	L	741.6	436.5	73	9.14	R	0	342	SMC	1	8	25	L	697
172.134067867958	contrast	208	L	336.8	534.1	71	9.48	L	1	485	SMC	1	8	27	L	699
175.952687830948	noise	158	L	394.9	389.4	53	5.14	L	1	344	SMC	1	8	28	L	700
197.209254215045	commonoffset	171	R	703.9	425.3	58	7.82	R	1	408	SMC	1	8	29	R	701
175.564924786047	noise	166	R	379.7	389.2	56	6	L	0	392	SMC	1	8	31	L	703
172.489269681371	contrast	209	R	685.5	432.1	62	6.61	R	1	357	SMC	1	8	32	L	704
197.031751235879	commonoffset	212	R	703.2	381.6	54	7.44	R	1	361	SMC	1	8	33	R	705
196.863483947145	commonoffset	254	L	232.2	333.6	73	12.08	L	1	372	SMC	1	8	34	L	706
211.2791993218	trailing	163	L	225.6	445.7	74	11.58	L	1	499	SMC	1	8	35	L	707
210.810840338361	trailing	180	R	184.1	468.8	79	13.26	L	0	465	SMC	1	8	36	L	708
176.138528338277	noise	169	R	172.6	468.3	76	13.91	L	0	554	SMC	1	8	37	L	709
211.537854146594	trailing	161	L	312.5	362.1	64	8.38	L	1	345	SMC	1	8	38	L	710
176.746892384582	noise	133	R	750.3	483.8	63	9.81	R	1	504	SMC	1	8	39	R	711
173.256036891923	contrast	151	L	287	449.3	89	9.86	L	1	476	SMC	1	8	40	L	712
211.045972967487	trailing	159	R	329.4	263.5	71	9.78	L	0	388	SMC	1	8	41	L	713
176.347655706151	noise	172	R	774.3	260.1	59	11.53	R	1	369	SMC	1	8	42	R	714
172.786351581136	contrast	133	R	669	435.1	51	6.13	R	1	376	SMC	1	8	43	R	715
211.793268672495	trailing	166	R	310.6	356.6	73	8.7	L	0	406	SMC	1	8	44	L	716
172.280507279922	contrast	150	R	707.9	427.5	93	7.82	R	1	310	SMC	1	8	45	R	717
175.949422377576	noise	162	L	389.7	470.9	55	6.46	L	1	434	SMC	1	8	46	L	718
175.569526812208	noise	152	L	258.3	390.7	75	11.17	L	1	474	SMC	1	8	47	L	719
212.552120205469	trailing	175	R	778.3	351.1	54	9.87	R	1	403	SMC	1	8	48	R	720
171.751773203609	contrast	221	R	426.1	397.7	62	3.87	L	0	307	SMC	1	8	49	R	721
171.171001354523	contrast	217	L	645.9	397.1	59	5	R	0	306	SMC	1	8	50	L	722
170.543087277728	contrast	176	R	649.8	426.9	50	5.24	R	1	274	SMC	1	8	51	R	723
175.192798305131	noise	168	L	387.2	425.2	53	5.59	L	1	322	SMC	1	8	52	L	724
169.867658483973	contrast	176	R	376.2	401.3	61	6.05	L	0	313	SMC	1	8	53	L	725
196.709748655544	commonoffset	169	R	774.3	457.6	69	10.55	R	1	454	SMC	1	8	54	R	726
170.95038492166	contrast	181	R	295.7	456.5	75	9.27	L	0	323	SMC	1	8	55	L	727
212.043401433488	trailing	185	R	742.5	225.6	117	11.29	R	1	300	SMC	1	8	56	R	728
211.532064798143	trailing	127	R	758.9	464.7	74	10.21	R	1	448	SMC	1	8	57	R	729
171.841391757326	contrast	189	L	600.3	449	52	4.1	R	0	254	SMC	1	8	58	R	730
211.048753696134	trailing	132	L	365.6	430.7	61	6.15	L	1	290	SMC	1	8	59	L	731
196.55833601445	commonoffset	208	R	612.1	264	53	6.62	R	1	353	SMC	1	8	60	R	732
172.642419654178	contrast	239	R	715	358	62	8.27	R	1	311	SMC	1	8	61	R	733
210.594161537563	trailing	166	R	644.6	503.4	56	6.82	R	1	393	SMC	1	8	62	R	734
174.850539101233	noise	124	R	703.3	394	55	7.37	R	1	348	SMC	1	8	63	R	735
174.509650862464	noise	170	L	203.8	389.6	176	12.63	L	1	439	SMC	1	8	64	L	736
172.178840476045	contrast	189	L	339.4	486.5	73	8.09	L	1	384	SMC	1	8	65	L	737
196.408833001304	commonoffset	218	L	226.9	493.8	84	12.41	L	1	399	SMC	1	8	66	L	738
210.14133214067	trailing	202	L	149.6	266.6	128	15.48	L	1	405	SMC	1	8	67	L	739
174.168455400522	noise	169	L	235.6	396.2	70	11.09	L	1	456	SMC	1	8	68	L	740
171.674878159722	contrast	191	L	318.8	515.1	74	9.05	L	1	421	SMC	1	8	69	L	741
173.842125428065	noise	171	R	355.7	439.1	57	6.29	L	0	344	SMC	1	8	70	L	742
196.260841662488	commonoffset	189	L	341.3	530.4	83	8.63	L	1	450	SMC	1	8	71	L	743
171.12914834724	contrast	215	R	647.5	374.7	55	5.69	R	1	317	SMC	1	8	72	R	744
174.325227626313	noise	184	R	659.1	394.6	51	5.92	R	1	320	SMC	1	8	73	R	745
196.113976807503	commonoffset	211	R	684.5	482.1	55	7.6	R	1	413	SMC	1	8	74	R	746
195.967863856265	commonoffset	144	L	276.8	390.8	73	9.04	L	1	390	SMC	1	8	75	L	747
169.915739445455	contrast	187	L	270.4	473.8	75	10.05	L	1	370	SMC	1	8	77	L	749
209.688211628391	trailing	165	R	359.2	400.6	54	5.96	L	0	411	SMC	1	8	78	L	750
195.822136818377	commonoffset	157	L	315.4	388	76	7.61	L	1	286	SMC	1	8	79	L	751
195.673579707668	commonoffset	180	R	704.9	493.9	57	9.13	R	1	394	SMC	1	8	80	R	752
195.524546978365	commonoffset	205	R	199.7	565.5	124	13.41	L	0	364	SMC	1	8	82	L	754
170.272170584345	contrast	209	R	280.5	469.1	88	9.08	L	0	400	SMC	1	8	83	L	755
210.322196324528	trailing	178	L	361.3	465.7	51	6.03	L	1	427	SMC	1	8	84	L	756
209.872984132764	trailing	181	L	275.5	304	78	9.85	L	1	374	SMC	1	8	85	L	757
174.002646058912	noise	182	L	711.9	524.6	61	9.76	R	0	352	SMC	1	8	86	R	758
171.190549228978	contrast	137	L	320.5	512	94	8.24	L	1	365	SMC	1	8	87	L	759
196.147112597203	commonoffset	121	L	433.9	368	51	3.5	L	1	308	SMC	1	8	88	L	760
209.44447037963	trailing	152	L	232	312.1	115	12.02	L	1	341	SMC	1	8	89	L	761
196.004963069623	commonoffset	192	R	647.6	280.4	60	6.77	R	1	406	SMC	1	8	90	R	762
209.012599291233	trailing	118	L	245	350	80	11.61	L	1	429	SMC	1	8	91	L	763
195.863264105426	commonoffset	205	L	287.1	453	69	9.84	L	1	431	SMC	1	8	92	L	764
208.597920256161	trailing	144	R	726.8	432.4	57	8	R	1	417	SMC	1	8	93	R	765
208.212591453441	trailing	166	R	734.1	421.9	59	8.37	R	1	414	SMC	1	8	94	R	766
207.828628045819	trailing	153	L	383.2	437.2	58	5.65	L	1	404	SMC	1	8	95	L	767
195.721674333761	commonoffset	192	L	331.1	476.7	63	8.54	L	1	418	SMC	1	8	96	L	768
170.631608978976	contrast	192	L	312.3	408.4	61	8.43	L	1	395	SMC	1	9	1	L	769
174.479170439522	noise	184	R	653.4	302.7	46	6.62	R	1	316	SMC	1	9	2	R	770
207.444551571506	trailing	178	L	839.8	456.4	67	12.8	R	0	534	SMC	1	9	3	R	771
174.143400677161	noise	143	R	184.9	401.3	82	13.56	L	0	518	SMC	1	9	4	L	772
207.980956408355	trailing	159	L	661.1	463.4	56	6.07	R	0	306	SMC	1	9	5	R	773
170.044774022339	contrast	185	L	266	449.9	71	10.36	L	1	467	SMC	1	9	6	L	774
195.577035364135	commonoffset	173	R	795.9	403.2	66	10.98	R	1	462	SMC	1	9	7	R	775
195.431686329653	commonoffset	148	L	272.8	444.8	78	10.05	L	1	421	SMC	1	9	8	L	776
208.555283079592	trailing	149	R	663.3	425.1	54	5.82	R	1	371	SMC	1	9	9	R	777
195.28527531792	commonoffset	219	R	757.8	305.5	109	9.85	R	1	227	SMC	1	9	10	R	778
169.394631072355	contrast	116	L	336.9	325.6	63	8	L	1	429	SMC	1	9	11	L	779
174.613970685213	noise	170	L	388.4	440.9	53	5.77	L	1	415	SMC	1	9	12	L	780
174.281407900875	noise	156	R	734.7	441.7	57	8.96	R	1	412	SMC	1	9	13	R	781
168.727594449418	contrast	222	L	273.9	515.5	58	10.8	L	1	492	SMC	1	9	14	L	782
195.137449490174	commonoffset	163	R	712.7	471.3	60	8.39	R	1	388	SMC	1	9	15	R	783
208.175498506609	trailing	137	L	203.5	349.5	73	12.38	L	1	385	SMC	1	9	16	L	784
194.987853483468	commonoffset	154	L	302.6	404.3	68	8.18	L	1	368	SMC	1	9	17	L	785
167.962446505613	contrast	180	L	261.6	425.2	82	9.81	L	1	327	SMC	1	9	18	L	786
207.796906058578	trailing	189	R	324.1	284.6	86	8.88	L	0	308	SMC	1	9	19	L	787
208.367531408302	trailing	126	L	298.4	456.9	66	8.8	L	1	483	SMC	1	9	20	L	788
207.991221190774	trailing	103	R	820.6	439.4	87	12.48	R	1	387	SMC	1	9	21	R	789
207.615393435532	trailing	81	L	320.7	430	63	7.77	L	1	468	SMC	1	9	22	L	790
207.238642889356	trailing	165	R	334.2	432.6	146	7.54	L	0	431	SMC	1	9	23	L	791
167.140299441292	contrast	196	R	307.2	506.3	72	9.4	L	0	457	SMC	1	9	24	L	792
168.385467174846	contrast	116	R	353.1	505	69	7.94	L	0	400	SMC	1	9	25	L	793
173.963848639672	noise	149	R	712.8	497.6	111	9.17	R	1	431	SMC	1	9	26	R	794
169.488506647556	contrast	101	L	320.3	385.9	65	8.32	L	1	453	SMC	1	9	27	L	795
173.643427495784	noise	128	L	303.1	514.4	105	10.15	L	1	421	SMC	1	9	28	L	796
168.822822414761	contrast	252	L	214.7	511.7	64	12.87	L	1	389	SMC	1	9	29	L	797
194.836127834109	commonoffset	177	R	276.9	479.5	73	9.89	L	0	480	SMC	1	9	30	L	798
207.765916797698	trailing	161	L	172.4	525.7	84	14.31	L	1	401	SMC	1	9	31	L	799
168.101755595921	contrast	105	R	385.5	440.1	57	5.57	L	0	311	SMC	1	9	32	L	800
173.343678206042	noise	177	L	637.6	352.9	53	5.02	R	0	212	SMC	1	9	33	R	801
207.392165953718	trailing	146	L	258.4	516.1	74	11.83	L	1	434	SMC	1	9	34	L	802
195.476813913002	commonoffset	178	L	317.1	448.5	66	9.07	L	1	423	SMC	1	9	35	L	803
173.802578114055	noise	130	R	249.8	288.7	96	12.05	L	0	407	SMC	1	9	36	L	804
195.334559914852	commonoffset	174	L	352.1	468.3	59	7.42	L	1	424	SMC	1	9	37	L	805
174.271157135801	noise	85	R	235.8	373.5	130	11.53	L	0	422	SMC	1	9	38	L	806
195.191031760218	commonoffset	202	R	725.5	467.1	59	8.59	R	1	441	SMC	1	9	39	R	807
169.235885389302	contrast	208	R	303.7	344.2	81	9.1	L	0	371	SMC	1	9	40	L	808
170.182580945015	contrast	177	R	293	481.5	73	9.53	L	0	425	SMC	1	9	41	L	809
195.045892615543	commonoffset	196	R	762	388.9	68	9.64	R	1	450	SMC	1	9	42	R	810
194.898802149667	commonoffset	120	R	324.5	422.3	72	7.9	L	0	462	SMC	1	9	43	R	811
194.749415080275	commonoffset	125	L	280.7	371.8	100	9.43	L	1	392	SMC	1	9	44	L	812
171.033799413201	contrast	92	L	364.6	429.1	61	6.64	L	1	436	SMC	1	9	45	L	813
170.534717759366	contrast	160	R	376.4	383.9	45	5.76	L	0	344	SMC	1	9	46	L	814
207.0351801958	trailing	117	L	384.9	391.8	60	5.48	L	1	311	SMC	1	9	47	L	815
174.72916158175	noise	183	L	192.3	428.3	64	12.93	L	1	503	SMC	1	9	48	L	816
206.675222655609	trailing	157	R	694.8	441.9	57	7.7	R	1	321	SMC	1	9	49	R	817
206.311098828771	trailing	135	R	218.1	356.2	61	11.95	L	0	473	SMC	1	9	50	L	818
174.404549660808	noise	119	L	209.1	473.2	78	12.41	L	1	526	SMC	1	9	51	L	819
174.079105573415	noise	146	R	306.2	337.6	74	8.64	L	0	301	SMC	1	9	52	L	820
206.851737421941	trailing	86	L	283.3	456	58	9.41	L	1	463	SMC	1	9	53	L	821
206.491963260896	trailing	150	L	367.8	451.4	57	5.37	L	1	398	SMC	1	9	55	L	823
194.617768704013	commonoffset	144	L	291.7	431.9	70	8.65	L	1	364	SMC	1	9	56	L	824
171.324786313942	contrast	181	L	340	498.8	68	8.11	L	1	426	SMC	1	9	57	L	825
194.490772100952	commonoffset	232	R	772.9	345.5	87	10.35	R	1	319	SMC	1	9	58	R	826
194.365548711323	commonoffset	213	R	750.4	298.8	128	10.25	R	1	346	SMC	1	9	59	R	827
170.832913751372	contrast	208	R	676.8	382.3	72	6.06	R	1	309	SMC	1	9	60	R	828
170.329067744901	contrast	149	L	305.9	403.3	80	9.02	L	1	355	SMC	1	9	61	L	829
169.773330528448	contrast	203	L	319.4	380.8	72	8.44	L	1	375	SMC	1	9	62	L	830
169.178823571723	contrast	201	R	636.2	366.4	53	4.86	R	1	309	SMC	1	9	63	R	831
175.021538408374	noise	99	L	298.5	459.9	64	9.11	L	1	512	SMC	1	9	64	L	832
194.241808857088	commonoffset	186	R	772.7	338.1	58	10.62	R	1	463	SMC	1	9	65	R	833
206.146973154828	trailing	174	L	341.2	316.7	61	7.79	L	1	385	SMC	1	9	66	L	834
174.70185238105	noise	158	R	265.6	517.1	74	11.11	L	0	374	SMC	1	9	67	L	835
175.183057162669	noise	156	R	170.9	332	132	13.87	L	0	372	SMC	1	9	68	L	836
194.119272263025	commonoffset	197	R	739.7	447.8	60	9.05	R	1	425	SMC	1	9	69	R	837
193.997666699961	commonoffset	174	L	204	388.9	201	12.31	L	1	360	SMC	1	9	70	L	838
205.826446721909	trailing	170	R	188.6	192	111	14.85	L	0	426	SMC	1	9	71	L	839
193.876726707159	commonoffset	132	R	778.7	432.6	105	10.37	R	1	390	SMC	1	9	72	R	840
193.756192383536	commonoffset	179	L	274.1	464.1	125	10.29	L	1	320	SMC	1	9	73	L	841
175.70559674074	noise	144	R	882.3	372.9	84	14.25	R	1	424	SMC	1	9	74	R	842
175.353651005733	noise	113	L	297.7	441.4	130	9.16	L	1	389	SMC	1	9	75	L	843
175.026263697389	noise	138	L	698.8	432.6	50	7.55	R	0	389	SMC	1	9	76	R	844
175.528148639101	noise	122	R	393.4	358.8	53	5.11	L	0	380	SMC	1	9	77	R	845
175.184934388831	noise	172	R	731.5	347.3	61	8.89	R	1	346	SMC	1	9	78	R	846
206.309618424719	trailing	171	R	642.5	403.5	54	5.38	R	1	281	SMC	1	9	79	R	847
168.567015015362	contrast	151	L	265.7	465.2	68	10.21	L	1	400	SMC	1	9	80	L	848
167.876993752112	contrast	195	L	687	469.6	87	7.69	R	0	259	SMC	1	9	81	R	849
193.635808238294	commonoffset	181	R	424.6	395.6	63	3.75	L	0	330	SMC	1	9	82	R	850
205.987788424553	trailing	163	L	396.2	277.3	102	7.1	L	1	332	SMC	1	9	83	L	851
205.669882936184	trailing	155	L	811	498.9	72	12.2	R	0	537	SMC	1	9	84	R	852
206.147553090655	trailing	182	R	323.2	438.8	58	7.76	L	0	379	SMC	1	9	85	L	853
174.872575029395	noise	147	R	767.6	399.2	74	10.25	R	1	386	SMC	1	9	86	R	854
168.962481740064	contrast	205	R	642.4	399	49	5.21	R	1	314	SMC	1	9	87	R	855
206.663822561734	trailing	172	L	765.4	512.3	65	11.12	R	0	371	SMC	1	9	88	R	856
207.184293995624	trailing	161	L	363.2	516.4	62	7.83	L	1	412	SMC	1	9	89	L	857
193.512963361889	commonoffset	163	L	277.7	353.6	80	9.94	L	1	400	SMC	1	9	90	L	858
174.561463708777	noise	132	L	308.1	482.2	68	8.9	L	1	472	SMC	1	9	91	L	859
193.389657394028	commonoffset	208	R	644.6	386.9	55	5.22	R	1	378	SMC	1	9	92	R	860
193.265626551007	commonoffset	170	L	292.7	507.8	92	9.95	L	1	368	SMC	1	9	93	L	861
174.250209324367	noise	169	R	369.5	399	61	5.76	L	0	338	SMC	1	9	94	L	862
168.332103283175	contrast	180	R	629.5	360.9	56	5.54	R	1	305	SMC	1	9	95	R	863
167.642046854705	contrast	162	L	289.7	430.8	64	8.49	L	1	397	SMC	1	9	96	L	864
174.685629484925	noise	164	L	261.7	355.4	66	10.54	L	1	444	SMC	1	10	1	L	865
193.140606531947	commonoffset	189	L	314.5	356.1	74	8.58	L	1	355	SMC	1	10	2	L	866
174.377019545832	noise	153	L	371.3	494.6	61	7.02	L	1	461	SMC	1	10	3	L	867
174.082702911076	noise	178	R	398.8	545.9	80	7.37	L	0	350	SMC	1	10	4	L	868
174.516879853104	noise	176	L	652.7	392.9	55	5.68	R	0	264	SMC	1	10	5	R	869
193.014331457485	commonoffset	181	L	303.5	418.1	51	8.26	L	1	392	SMC	1	10	6	L	870
166.93301386941	contrast	177	L	318.4	520	71	8.81	L	1	390	SMC	1	10	7	L	871
174.97918661866	noise	138	L	307.6	342.8	62	8.71	L	1	386	SMC	1	10	8	L	872
192.88653282021	commonoffset	210	R	658.1	420.9	59	6.24	R	1	316	SMC	1	10	9	R	873
174.675048626759	noise	173	R	138	277.5	142	15.14	L	0	397	SMC	1	10	10	L	874
192.756938440754	commonoffset	171	L	315.6	455.3	74	8.11	L	1	337	SMC	1	10	11	L	875
175.132976536798	noise	122	R	302.4	451.2	84	8.78	L	0	426	SMC	1	10	12	L	876
175.625780266403	noise	128	L	721.7	537.4	64	9.8	R	0	443	SMC	1	10	13	R	877
166.137654763971	contrast	228	R	389	437.8	57	5.5	L	0	356	SMC	1	10	14	L	878
192.625271423683	commonoffset	162	L	275.9	385.4	85	9.76	L	1	397	SMC	1	10	15	L	879
206.836252607187	trailing	110	L	330	411.4	63	7.82	L	1	472	SMC	1	10	16	L	880
167.294433153578	contrast	182	L	264.2	417.5	71	10.52	L	1	411	SMC	1	10	17	L	881
192.503924004265	commonoffset	179	R	819.8	371.9	177	12.26	R	1	473	SMC	1	10	18	R	882
176.118576981395	noise	99	L	219.8	391.5	135	11.88	L	1	411	SMC	1	10	19	L	883
206.48468270341	trailing	144	R	300.6	522	115	9.72	L	0	447	SMC	1	10	20	L	884
192.391407757526	commonoffset	257	L	281.1	413.9	73	9.86	L	1	349	SMC	1	10	21	L	885
207.005821060618	trailing	169	L	381.1	303.4	65	6.81	L	1	373	SMC	1	10	22	L	886
192.280498109568	commonoffset	193	L	358.4	328.7	65	7.15	L	1	335	SMC	1	10	23	L	887
166.547732233045	contrast	85	R	335.2	398.7	61	7.19	L	0	429	SMC	1	10	24	L	888
206.658138768391	trailing	147	R	270.3	510	81	11.1	L	0	512	SMC	1	10	25	L	889
207.172707173059	trailing	151	L	323.9	454.2	63	8.33	L	1	420	SMC	1	10	26	L	890
175.788696425913	noise	124	R	362.2	517	70	7.98	L	0	416	SMC	1	10	27	L	891
167.706679204952	contrast	208	R	307.6	414.6	57	8.64	L	0	353	SMC	1	10	28	L	892
192.170961494249	commonoffset	102	R	321.8	456.5	66	7.92	L	0	420	SMC	1	10	29	L	893
206.828602532009	trailing	160	R	279.7	324.4	119	9.99	L	0	354	SMC	1	10	30	L	894
176.275174453963	noise	163	R	179.6	484.6	76	13.42	L	0	517	SMC	1	10	31	L	895
168.696631871714	contrast	181	L	376.8	449	58	5.6	L	1	324	SMC	1	10	32	L	896
176.793480542531	noise	174	L	176.9	356.1	66	13.21	L	1	425	SMC	1	10	33	L	897
207.337082390032	trailing	133	L	309.5	405.5	58	7.45	L	1	433	SMC	1	10	34	L	898
176.452100727461	noise	151	L	291.2	264	81	10.23	L	1	390	SMC	1	10	35	L	899
192.680351369724	commonoffset	124	L	303.3	426.8	70	8.07	L	1	449	SMC	1	10	36	L	900
168.062640640381	contrast	174	L	366.5	441.2	56	6.14	L	1	383	SMC	1	10	37	L	901
206.996256840653	trailing	125	R	330.5	443.5	57	7.64	L	0	395	SMC	1	10	38	L	902
176.111712874092	noise	154	R	725.6	520.2	62	9.68	R	1	401	SMC	1	10	39	R	903
167.38958154585	contrast	259	R	614.6	455.5	51	4.47	R	1	245	SMC	1	10	40	R	904
192.55373533205	commonoffset	195	L	287.9	362.3	66	8.87	L	1	379	SMC	1	10	41	L	905
207.499110850579	trailing	183	R	327	492.5	51	7.43	L	0	322	SMC	1	10	42	L	906
175.787480312886	noise	159	R	269.6	256.3	71	11.35	L	0	328	SMC	1	10	43	L	907
176.265628733402	noise	176	L	352.4	299.3	59	7.23	L	1	356	SMC	1	10	44	L	908
207.993212544323	trailing	156	L	221.8	353.2	60	11.03	L	1	384	SMC	1	10	45	L	909
166.681278654498	contrast	129	R	348.4	387.7	57	6.42	L	0	391	SMC	1	10	46	L	910
207.641482705635	trailing	156	R	198.5	530.9	80	13.55	L	0	484	SMC	1	10	47	L	911
192.443006094309	commonoffset	159	R	381.3	379.1	56	5.67	L	0	405	SMC	1	10	48	L	912
175.927814003875	noise	140	R	309.9	251.2	110	10.2	L	0	350	SMC	1	10	49	L	913
208.172333299583	trailing	132	L	303	384.2	76	9.59	L	1	454	SMC	1	10	51	L	915
167.134168136911	contrast	163	L	258.2	484.7	77	11.39	L	1	487	SMC	1	10	52	L	916
176.400379511282	noise	153	R	281.3	295.1	61	10.83	L	0	435	SMC	1	10	53	L	917
192.979786098282	commonoffset	176	L	336.8	441.4	69	8.15	L	1	379	SMC	1	10	54	L	918
207.82286808724	trailing	100	R	309.9	431.9	70	9.21	L	0	460	SMC	1	10	55	L	919
192.85706627014	commonoffset	150	L	282.6	529.8	74	11.08	L	1	352	SMC	1	10	56	L	920
176.905284748086	noise	127	L	203.4	482.6	126	13.38	L	1	492	SMC	1	10	57	L	921
192.732556483752	commonoffset	183	R	322.4	489.1	71	8.52	L	0	352	SMC	1	10	58	L	922
208.349339852853	trailing	172	L	350.7	273.8	117	8.52	L	1	298	SMC	1	10	59	L	923
176.571801573863	noise	160	R	372.9	337.3	70	6.65	L	0	372	SMC	1	10	60	L	924
208.001795061328	trailing	136	R	377.5	483.7	54	6.2	L	0	439	SMC	1	10	61	L	925
166.404970157189	contrast	117	R	355.5	470.8	67	6.77	L	0	320	SMC	1	10	62	L	926
166.866034601857	contrast	125	R	386.1	405.9	55	5.3	L	0	372	SMC	1	10	64	L	928
177.081076545863	noise	158	R	295.6	486.6	70	9.15	L	0	472	SMC	1	10	65	L	929
208.524430106278	trailing	145	L	390.8	547.8	56	7.76	L	1	534	SMC	1	10	66	L	930
167.905537624474	contrast	160	L	294.7	497.1	70	10.07	L	1	489	SMC	1	10	67	L	931
193.257958061161	commonoffset	120	R	383.8	441.2	57	6.1	L	0	388	SMC	1	10	68	R	932
167.254112921623	contrast	132	R	278.2	459.6	69	9.96	L	0	493	SMC	1	10	69	L	933
193.141015742953	commonoffset	117	R	727.8	437.7	62	8.62	R	1	456	SMC	1	10	70	R	934
208.178472533832	trailing	132	R	735.7	481.6	137	9.18	R	1	512	SMC	1	10	71	R	935
168.228112884035	contrast	179	L	227	594.5	138	13.92	L	1	437	SMC	1	10	72	L	936
167.604892656931	contrast	220	L	216.1	526.3	86	12.76	L	1	377	SMC	1	10	73	L	937
193.022883715106	commonoffset	211	L	358.3	260.6	104	8.89	L	1	268	SMC	1	10	74	L	938
166.969677643047	contrast	171	R	224.2	452.7	68	10.9	L	0	373	SMC	1	10	75	L	939
192.903326047896	commonoffset	203	L	267.4	550.7	73	11.01	L	1	432	SMC	1	10	76	L	940
192.782103467852	commonoffset	188	L	190.4	476	82	12.26	L	1	357	SMC	1	10	77	L	941
207.833557153441	trailing	185	R	760	369.8	69	10.85	R	1	453	SMC	1	10	78	R	942
207.488499368966	trailing	180	L	226.7	292	119	12.19	L	1	361	SMC	1	10	79	L	943
167.961587126608	contrast	203	R	682.5	350.1	83	7.93	R	1	294	SMC	1	10	80	R	944
207.159231597569	trailing	140	R	627	536.6	55	7	R	1	347	SMC	1	10	81	R	945
177.630680935132	noise	134	L	245.5	445.9	74	10.93	L	1	535	SMC	1	10	82	L	946
206.827587119274	trailing	140	L	253.9	521.6	68	11.98	L	1	423	SMC	1	10	83	L	947
167.333288132421	contrast	204	L	674.5	454.7	68	6.71	R	0	376	SMC	1	10	84	R	948
206.492551269876	trailing	147	R	321.2	484.3	69	8.81	L	0	482	SMC	1	10	85	L	949
192.658972497504	commonoffset	126	L	378.6	448.8	67	6.44	L	1	367	SMC	1	10	86	L	950
168.270413401162	contrast	133	R	275.9	437.9	71	10.01	L	0	381	SMC	1	10	87	R	951
206.98905020958	trailing	180	R	823.3	353	60	12.43	R	1	411	SMC	1	10	88	R	952
192.539876173784	commonoffset	207	R	755.5	419.2	59	10.02	R	1	343	SMC	1	10	89	R	953
167.668428715115	contrast	177	L	346.5	448.6	59	6.41	L	1	343	SMC	1	10	90	L	954
206.657627148982	trailing	187	L	255.9	243.1	114	12.5	L	1	334	SMC	1	10	91	L	955
192.43415180924	commonoffset	131	R	657.5	504	103	6.85	R	1	435	SMC	1	10	92	R	956
192.330005118119	commonoffset	170	R	651.9	491.5	44	6.48	R	1	407	SMC	1	10	93	R	957
167.0618172062	contrast	167	L	382.7	492.8	54	6.32	L	1	414	SMC	1	10	94	L	958
177.26452677696	noise	200	L	450.5	328.2	58	4.17	L	1	212	SMC	1	10	95	L	959
176.906841279841	noise	119	R	687.5	516.9	56	8.49	R	1	402	SMC	1	10	96	R	960
176.579196807755	noise	139	R	278.9	281.7	109	10.32	L	0	387	SMC	1	11	1	L	961
206.32231360368	trailing	149	L	320.8	375.1	75	8.41	L	1	443	SMC	1	11	2	L	962
177.07953039265	noise	147	R	334.1	325.4	68	8.28	L	0	441	SMC	1	11	3	L	963
192.227228586225	commonoffset	181	L	302.8	468.3	76	10.18	L	1	507	SMC	1	11	4	L	964
206.021374312036	trailing	88	L	336.1	385.4	64	8.2	L	1	501	SMC	1	11	5	L	965
166.383018018828	contrast	130	L	313.1	424.8	67	9.3	L	1	384	SMC	1	11	6	L	966
177.619810613263	noise	127	L	714.6	479.4	57	8.31	R	0	410	SMC	1	11	7	R	967
192.1256214203	commonoffset	211	L	286.3	459	72	10.21	L	1	466	SMC	1	11	8	L	968
192.02498871564	commonoffset	210	R	346.9	565.9	72	9.96	L	0	362	SMC	1	11	9	L	969
205.725894883248	trailing	160	R	634.5	374.4	89	4.73	R	1	336	SMC	1	11	10	R	970
192.481244873006	commonoffset	195	R	758.9	435	77	10.09	R	1	412	SMC	1	11	11	R	971
178.147233015526	noise	148	L	401.3	398.4	33	4.79	L	1	399	SMC	1	11	12	L	972
165.675444411956	contrast	156	R	329.2	485.1	77	9	L	0	359	SMC	1	11	13	L	973
192.378651981822	commonoffset	186	R	651.6	294.5	83	5.99	R	1	267	SMC	1	11	14	R	974
192.277491557718	commonoffset	231	R	697.8	315.1	73	7.44	R	1	334	SMC	1	11	16	R	976
192.177568156079	commonoffset	203	R	794.5	380.4	75	10.65	R	1	462	SMC	1	11	17	R	977
166.03854380642	contrast	145	L	303.1	422.3	74	9.22	L	1	399	SMC	1	11	18	L	978
205.431134322469	trailing	146	L	319.6	418.6	120	8.32	L	1	388	SMC	1	11	19	L	979
165.3473058046	contrast	172	L	373.3	375.8	57	6.28	L	1	436	SMC	1	11	20	L	980
164.602420652314	contrast	171	R	324.7	381.2	72	8.05	L	0	357	SMC	1	11	21	L	981
205.136213485634	trailing	160	R	574.1	234.5	111	6.48	R	1	293	SMC	1	11	22	R	982
204.840257636446	trailing	89	L	328.4	402.6	66	7.98	L	1	419	SMC	1	11	23	L	983
165.676710711943	contrast	162	L	342.1	413.3	64	7.58	L	1	501	SMC	1	11	24	L	984
164.959227630409	contrast	277	R	273	480.8	80	11.03	L	0	414	SMC	1	11	25	L	985
166.060423871253	contrast	124	R	342.6	452.3	56	7.69	L	0	490	SMC	1	11	26	R	986
204.55707894091	trailing	153	R	717.6	386.9	58	7.96	R	1	386	SMC	1	11	27	R	987
192.078692315067	commonoffset	194	R	255.5	427.9	86	11.08	L	0	390	SMC	1	11	28	L	988
177.773721110764	noise	140	L	448.4	386.5	50	2.98	L	1	267	SMC	1	11	29	R	989
204.271282065027	trailing	98	R	680.9	395.4	50	6.56	R	1	333	SMC	1	11	30	R	990
203.982098530138	trailing	142	R	328.7	324.8	74	7.97	L	0	345	SMC	1	11	31	L	991
178.295046993913	noise	185	L	194.1	354.3	95	13.03	L	1	335	SMC	1	11	32	L	992
204.410973109091	trailing	170	R	824.7	519.6	67	13.44	R	1	528	SMC	1	11	33	R	993
204.124915371027	trailing	165	R	657.5	487.4	60	7.04	R	1	414	SMC	1	11	34	R	994
177.924698688595	noise	136	R	771.2	501.5	67	11.62	R	1	459	SMC	1	11	35	R	995
165.389595564776	contrast	184	L	207.3	366.1	76	11.9	L	1	411	SMC	1	11	37	L	997
177.55438104753	noise	187	L	793	250.5	84	13.14	R	0	288	SMC	1	11	38	R	998
203.839394834253	trailing	180	R	775.4	451.9	60	11.21	R	1	482	SMC	1	11	39	R	999
193.029009460866	commonoffset	155	L	324.6	387.9	61	7.63	L	1	406	SMC	1	11	40	L	1000
203.58443698263	trailing	163	R	225.6	550.3	84	13.14	L	0	468	SMC	1	11	41	L	1001
164.665731209542	contrast	189	R	303.4	463	71	8.83	L	0	371	SMC	1	11	42	L	1002
178.072938202058	noise	144	L	242.5	476.2	80	11.36	L	1	496	SMC	1	11	43	L	1003
165.706471596606	contrast	131	R	349.6	379.2	64	6.86	L	0	315	SMC	1	11	44	L	1004
192.916658158983	commonoffset	149	L	238	346.7	196	11.05	L	1	509	SMC	1	11	45	L	1005
192.802751517976	commonoffset	232	L	193.6	408.5	88	12.42	L	1	394	SMC	1	11	46	L	1006
203.978944100593	trailing	118	R	174.8	298.9	111	13.76	L	0	438	SMC	1	11	47	L	1007
166.69829940873	contrast	186	R	343.5	375.7	66	6.8	L	0	261	SMC	1	11	48	L	1008
177.706175097	noise	164	R	707.8	457.6	90	8.06	R	1	293	SMC	1	11	49	R	1009
192.687073547956	commonoffset	224	R	613.9	331.7	46	4.65	R	1	266	SMC	1	11	50	R	1010
177.356382775245	noise	111	R	308.3	339.2	65	8.5	L	0	425	SMC	1	11	51	L	1011
192.570156924002	commonoffset	158	L	306.8	302.5	82	9.3	L	1	386	SMC	1	11	52	L	1012
192.470365889956	commonoffset	137	L	379.2	376.1	60	5.93	L	1	288	SMC	1	11	53	L	1013
192.372117426529	commonoffset	116	R	720	407.2	138	7.84	R	1	392	SMC	1	11	54	R	1014
168.473405789166	contrast	150	R	386.8	391.2	58	5.35	L	0	304	SMC	1	11	56	L	1016
169.256346958403	contrast	140	L	417.1	432.3	57	4.91	L	1	302	SMC	1	11	57	L	1017
168.785103569063	contrast	91	R	363.4	413.8	68	6.49	L	0	319	SMC	1	11	58	L	1018
204.403850021056	trailing	120	L	371.7	463.3	73	6.58	L	1	284	SMC	1	11	59	L	1019
177.873089284031	noise	120	L	225.3	338.2	72	12.15	L	1	418	SMC	1	11	60	L	1020
169.520809055867	contrast	194	R	768.1	407.8	46	9.98	R	1	467	SMC	1	11	61	R	1021
169.049509344297	contrast	134	L	326.5	329.1	120	8.22	L	1	346	SMC	1	11	62	L	1022
177.527009709192	noise	137	L	371.3	420.1	48	6.19	L	1	380	SMC	1	11	63	L	1023
204.120423772371	trailing	187	L	291.2	347.2	76	9.31	L	1	321	SMC	1	11	64	L	1024
192.27522561284	commonoffset	134	L	306.9	370.9	57	8.3	L	1	459	SMC	1	11	66	L	1026
177.178818704427	noise	160	R	605.3	446.4	64	4.36	R	1	194	SMC	1	11	67	L	1027
177.694333189001	noise	196	L	237.3	280.2	77	11.78	L	1	344	SMC	1	11	69	L	1029
177.350194542909	noise	152	L	364.3	505.9	62	7.01	L	1	414	SMC	1	11	70	L	1030
169.318507232217	contrast	182	L	296.5	387.5	70	8.18	L	1	328	SMC	1	11	71	L	1031
177.003157024876	noise	142	R	349.6	473.9	60	6.81	L	0	348	SMC	1	11	72	L	1032
203.585335777151	trailing	180	R	630.9	469.9	43	5.78	R	1	298	SMC	1	11	73	R	1033
192.179510649861	commonoffset	192	L	330.4	433.8	54	6.96	L	1	335	SMC	1	11	74	L	1034
192.08479815205	commonoffset	189	L	300.1	414.6	78	8.71	L	1	360	SMC	1	11	75	L	1035
177.518101291101	noise	158	L	307	427.6	66	8.43	L	1	417	SMC	1	11	76	L	1036
203.334082793526	trailing	126	R	367.9	302.2	98	7.13	L	0	409	SMC	1	11	77	L	1037
191.990918478142	commonoffset	182	L	299.5	385.4	65	8.59	L	1	369	SMC	1	11	78	L	1038
177.175450279235	noise	91	R	254.2	380	120	10.49	L	0	453	SMC	1	11	79	L	1039
177.682788989818	noise	113	R	252.5	369.7	116	11.14	L	0	375	SMC	1	11	80	L	1040
191.897706096703	commonoffset	110	L	315.8	463	73	9.08	L	1	406	SMC	1	11	81	L	1041
178.178872326758	noise	94	R	231.6	300	118	11.98	L	0	370	SMC	1	11	82	L	1042
203.71117955177	trailing	135	R	331.8	238.1	114	9.51	L	0	355	SMC	1	11	83	L	1043
204.115935994469	trailing	184	R	654.8	342.3	52	5.03	R	1	185	SMC	1	11	84	R	1044
168.864324093916	contrast	126	L	358.4	390.4	42	7.44	L	1	428	SMC	1	11	85	L	1045
168.375442811519	contrast	190	L	360.6	399.6	71	7.52	L	1	382	SMC	1	11	86	L	1046
178.709447057205	noise	178	L	663.6	493.8	58	7.02	R	0	471	SMC	1	11	87	R	1047
191.804998982431	commonoffset	126	L	348.5	356.1	60	7.52	L	1	397	SMC	1	11	88	L	1048
203.836171507194	trailing	118	L	263.3	498	113	12.42	L	1	481	SMC	1	11	89	L	1049
179.286583284616	noise	166	R	221	465.8	75	13.45	L	0	522	SMC	1	11	90	L	1050
179.859509431997	noise	145	L	255	463.4	79	11.98	L	1	461	SMC	1	11	91	L	1051
203.586145435607	trailing	166	L	391.7	371.3	93	6.11	L	1	302	SMC	1	11	92	L	1052
191.712638039484	commonoffset	140	L	341.3	336.6	63	7.98	L	1	391	SMC	1	11	93	L	1053
167.855528008596	contrast	90	L	378.2	391.3	63	6.72	L	1	429	SMC	1	11	94	L	1054
191.620466548392	commonoffset	134	R	372.2	433.1	70	7.77	L	0	463	SMC	1	11	95	L	1055
203.337329049676	trailing	147	R	676.4	439.5	56	6.33	R	1	407	SMC	1	11	96	R	1056
192.041393679113	commonoffset	134	L	356.5	386	53	6.71	L	1	465	SMC	1	12	1	L	1057
179.45428180121	noise	139	L	304	308.2	82	9.54	L	1	426	SMC	1	12	2	L	1058
191.949802995283	commonoffset	146	L	295.9	415.3	64	8.59	L	1	482	SMC	1	12	3	L	1059
203.089078891311	trailing	154	R	732.7	432.1	73	9.18	R	1	460	SMC	1	12	4	R	1060
179.068203386078	noise	133	L	241	373.5	73	11.04	L	1	441	SMC	1	12	5	L	1061
202.8407569751	trailing	164	L	367	284	70	7.48	L	1	386	SMC	1	12	6	L	1062
202.591727539046	trailing	112	R	305.3	388.7	72	8.91	L	0	456	SMC	1	12	7	L	1063
191.858793026262	commonoffset	144	L	358.3	352	67	6.62	L	1	423	SMC	1	12	8	L	1064
191.768209547107	commonoffset	111	R	329.5	352.1	64	7.99	L	0	499	SMC	1	12	9	L	1065
167.310561386772	contrast	163	R	664.9	358.6	54	5.84	R	1	368	SMC	1	12	10	R	1066
202.939457420866	trailing	177	L	643.3	498	54	6.79	R	0	431	SMC	1	12	11	R	1067
203.311819555215	trailing	124	L	380.4	419.4	53	5.81	L	1	413	SMC	1	12	12	L	1068
178.692106972972	noise	145	L	705.5	435	86	8.09	R	0	393	SMC	1	12	13	R	1069
203.065900664411	trailing	109	R	330.8	373.9	70	7.49	L	0	425	SMC	1	12	14	L	1070
166.748074557104	contrast	86	R	382.2	386.7	52	5.49	L	0	366	SMC	1	12	15	L	1071
179.256670614334	noise	152	R	375.3	473.2	54	6.54	L	0	437	SMC	1	12	16	L	1072
167.617724392701	contrast	127	L	355.3	451.6	57	6.94	L	1	446	SMC	1	12	17	L	1073
167.092781989039	contrast	170	R	283.8	417.1	67	9.44	L	0	436	SMC	1	12	18	L	1074
167.908201647809	contrast	138	R	253.9	383.2	60	10.22	L	0	393	SMC	1	12	19	L	1075
192.180759577822	commonoffset	185	L	313.7	426.6	71	8.23	L	1	359	SMC	1	12	20	L	1076
192.089878569752	commonoffset	168	R	708.9	541.2	74	9.83	R	1	448	SMC	1	12	21	R	1077
179.819339375531	noise	113	R	227.3	317.5	78	12.03	L	0	304	SMC	1	12	22	L	1078
191.999801067873	commonoffset	136	R	644.1	455.5	107	5.71	R	1	456	SMC	1	12	23	R	1079
203.43598596684	trailing	159	L	815.3	421	93	12.01	R	0	332	SMC	1	12	24	R	1080
203.804356351447	trailing	121	R	200.3	475	139	12.9	L	0	462	SMC	1	12	25	L	1081
191.910374107156	commonoffset	117	R	288.6	481	72	9.84	L	0	481	SMC	1	12	26	L	1082
204.210837200813	trailing	175	L	218.4	403.4	75	12.06	L	1	369	SMC	1	12	27	L	1083
168.70500810151	contrast	106	R	271.7	482.7	133	10.38	L	0	475	SMC	1	12	28	L	1084
203.933971520851	trailing	188	R	671.8	383.2	101	6.28	R	1	310	SMC	1	12	29	R	1085
169.400320966922	contrast	153	L	639.8	421.9	42	5.78	R	0	326	SMC	1	12	32	R	1088
170.026972943189	contrast	139	L	325.8	422.3	68	7.33	L	1	353	SMC	1	12	33	L	1089
180.023433867037	noise	156	L	361.6	339.1	54	6.6	L	1	422	SMC	1	12	34	L	1090
204.070777607043	trailing	139	L	316.6	349.8	60	8.24	L	1	378	SMC	1	12	35	L	1091
203.802885716229	trailing	122	L	225.8	374.9	120	11.7	L	1	441	SMC	1	12	36	L	1092
179.629553491582	noise	161	R	310.8	392.9	70	8.35	L	0	470	SMC	1	12	37	L	1093
192.31658985499	commonoffset	178	R	718.7	443.8	59	8.57	R	1	389	SMC	1	12	38	R	1094
169.616170992907	contrast	136	R	659.1	502	58	7.61	R	1	488	SMC	1	12	39	R	1095
203.559991546393	trailing	153	R	657.8	445	50	6.04	R	1	401	SMC	1	12	40	R	1096
203.318219740751	trailing	151	L	689.9	510.8	66	8.31	R	0	415	SMC	1	12	41	L	1097
180.178254736265	noise	115	R	702	491.5	62	8.93	R	1	325	SMC	1	12	42	R	1098
169.186194332961	contrast	112	L	281.4	500.7	73	10.13	L	1	459	SMC	1	12	43	L	1099
203.076962604467	trailing	139	R	364.2	484.7	59	6.59	L	0	412	SMC	1	12	44	L	1100
179.787535079758	noise	128	L	283.7	391.7	117	9.16	L	1	430	SMC	1	12	45	L	1101
192.226044399055	commonoffset	193	R	313.6	370.1	67	7.74	L	0	335	SMC	1	12	46	L	1102
179.397646988452	noise	183	L	386.6	348	50	4.42	L	1	399	SMC	1	12	47	L	1103
168.7540289464	contrast	215	L	220	420.3	116	11.76	L	1	321	SMC	1	12	48	L	1104
168.289736157562	contrast	222	R	683.7	465.5	56	7.5	R	1	411	SMC	1	12	49	R	1105
203.439958191966	trailing	157	L	371.8	347	67	6.02	L	1	329	SMC	1	12	50	L	1106
192.645419401532	commonoffset	135	L	361.2	404.3	56	5.82	L	1	352	SMC	1	12	51	L	1107
179.025701502735	noise	162	L	362	426.9	54	6.09	L	1	454	SMC	1	12	52	L	1108
192.541529017762	commonoffset	166	L	337.7	427.9	64	7.17	L	1	342	SMC	1	12	53	L	1109
167.802516065349	contrast	151	R	306.4	395.2	73	8.45	L	0	295	SMC	1	12	54	L	1110
203.199654676387	trailing	170	L	242	289.4	80	11.85	L	1	355	SMC	1	12	55	L	1111
168.517182313932	contrast	133	R	359	351.9	55	6.52	L	0	376	SMC	1	12	56	R	1112
178.666995660924	noise	166	R	355.9	538.6	63	8.95	L	0	558	SMC	1	12	57	L	1113
179.207707177638	noise	151	R	580.9	351.3	77	3.4	R	1	292	SMC	1	12	58	R	1114
202.959570152992	trailing	143	L	339.7	282.8	98	8.26	L	1	360	SMC	1	12	59	L	1115
202.719108790977	trailing	151	R	341.5	540.4	69	8.83	L	0	464	SMC	1	12	60	L	1116
203.082241264004	trailing	81	L	416.8	407.6	56	4.19	L	1	365	SMC	1	12	61	L	1117
168.045728561882	contrast	145	R	321.9	470.7	68	8.19	L	0	452	SMC	1	12	62	L	1118
178.837523016038	noise	102	L	388.7	431	51	5.48	L	1	393	SMC	1	12	63	L	1119
178.503000453385	noise	175	L	168.5	468.7	107	14.19	L	1	408	SMC	1	12	64	L	1120
178.175670823878	noise	132	L	204.3	477.5	85	12.67	L	1	449	SMC	1	12	65	L	1121
192.449589797835	commonoffset	98	R	302.5	462.7	67	8.8	L	0	442	SMC	1	12	66	L	1122
168.78463688484	contrast	212	R	619.4	395.1	54	4.06	R	1	260	SMC	1	12	67	R	1123
192.898869627393	commonoffset	155	L	336.7	449.8	56	7.53	L	1	460	SMC	1	12	68	L	1124
202.843178405734	trailing	173	L	247.7	406.5	75	10.58	L	1	437	SMC	1	12	69	L	1125
192.794794744231	commonoffset	253	L	271	300.9	77	10.72	L	1	413	SMC	1	12	70	L	1126
168.334895572492	contrast	178	L	305.1	388.2	57	8.36	L	1	452	SMC	1	12	71	L	1127
167.862805052487	contrast	182	R	329.8	444.7	71	7.75	L	0	358	SMC	1	12	72	L	1128
177.84917051624	noise	173	R	407.5	335.6	74	4.93	L	0	238	SMC	1	12	73	L	1129
168.6090982194	contrast	95	L	421.6	388.2	46	4.03	L	1	349	SMC	1	12	74	L	1130
168.15428825135	contrast	130	R	409.2	407.3	56	4.3	L	0	305	SMC	1	12	75	L	1131
192.689072044675	commonoffset	78	L	396.9	377.7	52	4.8	L	1	384	SMC	1	12	76	L	1132
178.30452546609	noise	135	R	252.6	276.6	100	11.71	L	0	420	SMC	1	12	78	L	1134
178.79304480522	noise	132	L	360.4	342.5	113	7.02	L	1	421	SMC	1	12	79	L	1135
178.469097854846	noise	129	L	341	349.1	53	7.35	L	1	411	SMC	1	12	80	L	1136
192.581516475449	commonoffset	130	R	352.2	421.2	64	6.89	L	0	427	SMC	1	12	81	L	1137
178.147258882446	noise	139	R	271.6	418.6	68	10.07	L	0	485	SMC	1	12	82	L	1138
193.03622395441	commonoffset	89	L	378.4	416.1	61	5.9	L	1	444	SMC	1	12	83	L	1139
168.430443131989	contrast	150	R	376.8	463.1	62	6.26	L	0	400	SMC	1	12	84	L	1140
192.935876538591	commonoffset	72	L	404.1	411.2	50	4.5	L	1	401	SMC	1	12	85	L	1141
192.834147551393	commonoffset	124	R	351.1	411.5	64	6.75	L	0	396	SMC	1	12	86	L	1142
193.262660415986	commonoffset	162	R	367.6	430.1	64	6.55	L	0	457	SMC	1	12	87	R	1143
193.166587743887	commonoffset	77	L	327.9	417.8	63	7.84	L	1	436	SMC	1	12	88	L	1144
178.63141498976	noise	140	L	291.6	278.9	103	10.35	L	1	394	SMC	1	12	89	L	1145
178.311411478674	noise	116	R	174.2	274.9	117	14.08	L	0	434	SMC	1	12	91	L	1147
169.101414140874	contrast	178	R	321	429.5	73	7.83	L	0	401	SMC	1	12	92	L	1148
202.603455410766	trailing	155	R	869.8	489.5	78	14.69	R	1	574	SMC	1	12	93	R	1149
202.374400867633	trailing	128	L	174.9	382.5	136	13.44	L	1	382	SMC	1	12	94	L	1150
169.703296605142	contrast	203	R	671.5	470.8	72	7.22	R	1	439	SMC	1	12	95	R	1151
192.971352656314	commonoffset	212	R	686.8	343.4	69	7.39	R	1	367	SMC	1	12	96	R	1152
178.791708126145	noise	184	R	200.5	274.1	84	13.08	L	0	348	SMC	1	13	1	L	1153
192.871864458346	commonoffset	184	R	293.1	495.2	66	9.47	L	0	432	SMC	1	13	2	L	1154
169.308882326487	contrast	175	R	293.6	404.7	70	8.58	L	0	363	SMC	1	13	3	L	1155
193.290693800708	commonoffset	190	R	752.7	460.9	53	10.24	R	1	452	SMC	1	13	4	R	1156
179.32337332417	noise	163	R	803.3	484.9	62	12.55	R	1	542	SMC	1	13	5	R	1157
169.887241906359	contrast	182	R	667	340.4	68	6.28	R	1	288	SMC	1	13	6	R	1158
202.143615393791	trailing	100	R	279.2	382.4	122	10.12	L	0	460	SMC	1	13	8	L	1160
178.969072545123	noise	160	R	217.2	282.2	101	12.84	L	0	311	SMC	1	13	9	L	1161
179.493255765111	noise	139	R	646.7	274.6	87	6.53	R	1	313	SMC	1	13	10	R	1162
202.484078533684	trailing	149	L	296.4	335.7	66	8.68	L	1	358	SMC	1	13	11	L	1163
170.107448656571	contrast	162	L	313.8	374.1	71	7.79	L	1	390	SMC	1	13	12	L	1164
193.196557578171	commonoffset	167	L	225.2	344.6	82	11.52	L	1	467	SMC	1	13	13	L	1165
169.739738282054	contrast	166	L	246.4	385.3	102	10.39	L	1	343	SMC	1	13	14	L	1166
179.142958617628	noise	167	R	610.7	307.7	108	5.08	R	1	367	SMC	1	13	15	R	1167
178.790355291855	noise	157	L	660.7	452.8	60	6.39	R	0	262	SMC	1	13	16	R	1168
179.313393310643	noise	144	R	220.3	488.6	66	12.78	L	0	543	SMC	1	13	17	R	1169
169.35740795397	contrast	206	R	337.3	359.6	69	7.53	L	0	380	SMC	1	13	18	L	1170
202.255110597519	trailing	149	R	730.1	398.2	60	8.65	R	1	409	SMC	1	13	19	R	1171
193.101507979987	commonoffset	151	L	351.9	411.6	57	6.81	L	1	381	SMC	1	13	20	L	1172
193.005389293169	commonoffset	151	R	395.9	393.5	40	4.91	L	0	329	SMC	1	13	21	R	1173
192.908043614419	commonoffset	112	L	287.8	504.7	63	9.86	L	1	504	SMC	1	13	22	L	1174
192.809310385557	commonoffset	212	L	168.2	460.8	131	12.94	L	1	364	SMC	1	13	24	L	1176
169.546474625903	contrast	189	R	748.3	472.1	59	10.42	R	1	471	SMC	1	13	25	R	1177
169.160505539259	contrast	204	R	748	392.1	58	10.07	R	1	405	SMC	1	13	26	R	1178
192.709025924545	commonoffset	212	L	307.3	515.7	69	9.34	L	1	389	SMC	1	13	27	L	1179
178.964726193952	noise	155	L	143	473.3	81	13.96	L	1	428	SMC	1	13	28	L	1180
178.633940757289	noise	176	R	357.3	283.4	43	7.52	L	0	400	SMC	1	13	29	L	1181
168.774557311363	contrast	163	L	369	497.1	59	6.37	L	1	452	SMC	1	13	30	L	1182
202.024154616735	trailing	133	L	237.7	395.3	82	10.31	L	1	370	SMC	1	13	31	L	1183
179.135886244761	noise	146	R	359	433.3	55	6.11	L	0	388	SMC	1	13	32	L	1184
179.644886610374	noise	135	R	282.6	465.3	68	8.98	L	0	449	SMC	1	13	33	L	1185
201.790693652194	trailing	131	R	336.5	516.1	94	8.23	L	0	324	SMC	1	13	34	L	1186
192.60702295025	commonoffset	205	R	758	430.3	48	10.1	R	1	478	SMC	1	13	35	R	1187
202.136227578708	trailing	117	R	242.1	471.5	75	11.26	L	0	508	SMC	1	13	36	L	1188
192.515325509336	commonoffset	143	L	252.3	372.8	79	10.06	L	1	357	SMC	1	13	37	L	1189
202.474093166555	trailing	132	R	332	427.9	60	7.42	L	0	477	SMC	1	13	38	L	1190
192.430119170363	commonoffset	97	R	305.4	403.4	60	8.42	L	0	428	SMC	1	13	39	R	1191
202.806028102765	trailing	137	L	289.9	309.6	80	9.51	L	1	430	SMC	1	13	40	L	1192
168.365796210715	contrast	171	L	205.3	378.4	100	12.34	L	1	486	SMC	1	13	41	L	1193
192.346160845828	commonoffset	170	L	307.2	342	103	8.5	L	1	306	SMC	1	13	42	L	1194
180.144622918885	noise	177	R	341.7	266.2	71	8.96	L	0	316	SMC	1	13	43	L	1195
167.939811082042	contrast	189	R	660	541	58	8.18	R	1	469	SMC	1	13	44	R	1196
180.687852509963	noise	97	L	346.9	472.7	66	8.01	L	1	456	SMC	1	13	45	L	1197
167.496754887098	contrast	217	L	365.8	391.8	55	6.06	L	1	373	SMC	1	13	46	L	1198
180.324858723237	noise	104	L	256.5	439.4	116	10.81	L	1	386	SMC	1	13	47	L	1199
167.054549879701	contrast	218	R	719.9	403.5	175	8.26	R	1	374	SMC	1	13	48	R	1200
192.263313469969	commonoffset	168	R	661.4	350.7	98	6.1	R	1	370	SMC	1	13	49	R	1201
202.570023450654	trailing	99	R	275	407.5	68	9.93	L	0	515	SMC	1	13	50	L	1202
202.899555665491	trailing	175	R	411	242.6	116	7.37	L	0	324	SMC	1	13	51	L	1203
203.252439806107	trailing	133	R	256.6	509.1	77	11.69	L	0	414	SMC	1	13	52	L	1204
192.181444181253	commonoffset	185	R	253.5	448.8	86	10.94	L	0	293	SMC	1	13	53	L	1205
192.551454670456	commonoffset	200	R	287	432.8	85	9.87	L	0	272	SMC	1	13	54	L	1206
179.971373851553	noise	176	L	211.3	301.6	86	12.69	L	1	329	SMC	1	13	55	L	1207
179.619130677168	noise	177	L	264.8	376.7	122	10.38	L	1	245	SMC	1	13	56	L	1208
193.368407546147	commonoffset	145	L	238.9	508.8	98	13	L	1	389	SMC	1	13	58	L	1210
193.279623440142	commonoffset	235	R	793	283.6	149	11.69	R	1	294	SMC	1	13	59	R	1211
179.283811744658	noise	129	L	326.4	438.9	68	8.16	L	1	421	SMC	1	13	60	L	1212
203.602885386188	trailing	179	R	660.7	506.4	62	7.49	R	1	313	SMC	1	13	61	R	1213
203.370178468787	trailing	153	R	329.9	249.4	72	9.57	L	0	344	SMC	1	13	62	L	1214
193.190091766961	commonoffset	164	L	295.7	500.4	78	9.97	L	1	433	SMC	1	13	63	L	1215
166.581964168852	contrast	245	R	614	416.9	50	4.11	R	1	237	SMC	1	13	64	R	1216
178.946373275159	noise	192	L	264.1	265.6	78	11.11	L	1	333	SMC	1	13	65	L	1217
178.627841915828	noise	195	L	782.9	460.7	84	11.17	R	0	312	SMC	1	13	66	R	1218
203.719182467637	trailing	191	R	380	330.5	110	6.08	L	0	251	SMC	1	13	67	L	1219
179.112171686389	noise	179	L	701.2	507.9	59	8.92	R	0	387	SMC	1	13	68	R	1220
179.604973819256	noise	128	L	232	513	78	12.15	L	1	457	SMC	1	13	69	L	1221
166.094604822895	contrast	140	L	324.3	470.1	59	7.64	L	1	347	SMC	1	13	70	L	1222
204.094498319096	trailing	156	R	312.8	352.8	58	7.9	L	0	273	SMC	1	13	71	L	1223
165.612981530718	contrast	167	L	316.6	443.8	73	7.41	L	1	328	SMC	1	13	72	L	1224
204.481546331395	trailing	141	L	229	511.9	66	12.1	L	1	483	SMC	1	13	73	L	1225
193.099672799674	commonoffset	235	L	369.2	404.5	66	5.79	L	1	253	SMC	1	13	74	L	1226
193.008225146396	commonoffset	195	L	246.6	396.5	78	10.47	L	1	434	SMC	1	13	75	L	1227
204.22276260551	trailing	135	L	365.1	469	55	6.17	L	1	389	SMC	1	13	76	L	1228
192.91560535136	commonoffset	138	L	304.8	363.9	55	8.19	L	1	381	SMC	1	13	77	L	1229
203.960839143706	trailing	132	R	244.7	347.6	68	10.51	L	0	398	SMC	1	13	78	L	1230
204.34916660358	trailing	167	L	279.6	306.6	80	9.67	L	1	368	SMC	1	13	79	L	1231
204.089971908879	trailing	155	R	724.5	532.1	80	10.14	R	1	344	SMC	1	13	80	R	1232
165.1047705821	contrast	170	R	230.7	435.5	86	10.73	L	0	323	SMC	1	13	81	L	1233
165.883142484899	contrast	221	L	623.1	445.7	49	5.16	R	0	287	SMC	1	13	82	R	1234
203.832769827878	trailing	154	R	308.7	346.5	58	8.07	L	0	348	SMC	1	13	83	L	1235
179.274761941469	noise	124	L	267.5	294.1	107	10.25	L	1	426	SMC	1	13	84	L	1236
167.308902275516	contrast	148	L	341	419.1	69	6.31	L	1	305	SMC	1	13	86	L	1238
178.942386245005	noise	189	R	832.6	294.3	82	14.09	R	1	355	SMC	1	13	87	R	1239
204.217167494493	trailing	145	L	247.6	325.6	86	10.57	L	1	416	SMC	1	13	88	L	1240
166.867046825975	contrast	160	L	232.9	462.3	75	10.45	L	1	483	SMC	1	13	89	L	1241
166.404593200064	contrast	181	R	729.6	492.8	66	9.72	R	1	451	SMC	1	13	90	R	1242
165.927103950332	contrast	142	R	682.6	367.3	133	7.25	R	1	511	SMC	1	13	91	R	1243
203.957402764937	trailing	127	R	170.8	515.9	88	14.26	L	0	419	SMC	1	13	92	L	1244
204.34252621002	trailing	118	L	186.7	412.9	83	13.15	L	1	501	SMC	1	13	93	L	1245
192.821667493231	commonoffset	154	L	262.9	424.9	72	9.81	L	1	414	SMC	1	13	94	L	1246
178.628874452286	noise	147	L	198.9	517.9	106	13.54	L	1	424	SMC	1	13	95	L	1247
192.72626277909	commonoffset	159	L	217.8	389.8	77	11.45	L	1	497	SMC	1	13	96	L	1248
192.629239132558	commonoffset	167	L	329.1	449.7	62	7.76	L	1	356	SMC	1	14	1	L	1249
204.085461614602	trailing	103	L	704.9	490.3	55	8.59	R	0	479	SMC	1	14	2	R	1250
204.466144688329	trailing	169	R	208	342.7	75	12.38	L	0	408	SMC	1	14	3	L	1251
178.334100105165	noise	182	R	700.5	249.4	71	9.87	R	1	353	SMC	1	14	4	R	1252
204.838095231378	trailing	159	R	781	389.6	63	10.66	R	1	477	SMC	1	14	5	R	1253
204.588116082437	trailing	98	R	359.3	365.3	89	6.46	L	0	328	SMC	1	14	6	L	1254
204.956605197366	trailing	89	L	296	406.4	58	8.9	L	1	382	SMC	1	14	7	L	1255
192.537947588456	commonoffset	157	L	272.9	462.3	71	10.65	L	1	369	SMC	1	14	8	L	1256
165.452985725829	contrast	128	R	289.5	412.2	97	9.83	L	0	328	SMC	1	14	9	L	1257
178.04051991855	noise	92	R	322.4	394.9	69	8.66	L	0	410	SMC	1	14	10	L	1258
166.178445451714	contrast	121	R	371.9	392.7	52	6.51	L	0	450	SMC	1	14	11	L	1259
204.708530251871	trailing	101	L	216.9	438.6	73	12.33	L	1	480	SMC	1	14	12	L	1260
204.458553313114	trailing	118	L	319.4	467.8	67	9.08	L	1	490	SMC	1	14	13	L	1261
204.206083900092	trailing	75	L	326.4	407.1	58	8.46	L	1	433	SMC	1	14	14	L	1262
166.851612418989	contrast	198	R	620.1	448.4	51	4.39	R	1	184	SMC	1	14	15	R	1263
166.398466431657	contrast	98	L	309.2	372.5	66	8.81	L	1	408	SMC	1	14	16	L	1264
178.482864927403	noise	157	L	319.6	512.8	57	10.1	L	1	503	SMC	1	14	17	L	1265
203.950522612889	trailing	134	R	262.7	267.4	78	11.65	L	0	356	SMC	1	14	18	L	1266
165.930788848609	contrast	111	R	279.1	487.2	71	11.07	L	0	392	SMC	1	14	19	L	1267
204.329408018569	trailing	80	R	349.8	426.3	55	7.32	L	0	416	SMC	1	14	20	L	1268
192.456565095565	commonoffset	147	R	388.4	393.1	60	5.57	L	0	323	SMC	1	14	21	L	1269
166.610353716325	contrast	103	R	405.7	417	52	5.1	L	0	397	SMC	1	14	22	L	1270
178.191071560143	noise	183	R	217.5	454.4	79	12.96	L	0	484	SMC	1	14	23	L	1271
178.629810011364	noise	188	L	325.7	249.2	75	9.8	L	1	314	SMC	1	14	24	L	1272
192.856344160471	commonoffset	115	L	363.2	401	54	6.9	L	1	419	SMC	1	14	25	L	1273
204.698985134504	trailing	139	L	344.2	415.9	56	7.58	L	1	388	SMC	1	14	27	L	1275
167.292726222937	contrast	201	R	685.1	460.5	67	6.81	R	1	222	SMC	1	14	28	R	1276
178.339481840557	noise	93	L	355.4	414.5	57	7.16	L	1	412	SMC	1	14	29	L	1277
204.451033623388	trailing	165	R	276.2	332.2	71	10.59	L	0	317	SMC	1	14	30	L	1278
192.668023147216	commonoffset	207	R	686.6	500.1	68	7.74	R	1	425	SMC	1	14	31	R	1279
192.571894723784	commonoffset	201	L	619.6	427.1	51	3.47	R	0	248	SMC	1	14	33	R	1281
192.889717646421	commonoffset	154	R	281.9	420	79	10.05	L	0	416	SMC	1	14	35	L	1283
193.269051043708	commonoffset	208	L	253.2	396.7	107	11.03	L	1	333	SMC	1	14	36	L	1284
166.868046540651	contrast	103	L	382.5	474.5	56	6.64	L	1	403	SMC	1	14	37	L	1285
166.425375829416	contrast	180	R	442.8	386	56	3.46	L	0	272	SMC	1	14	38	R	1286
193.183677241129	commonoffset	105	L	380.7	382.8	53	5.88	L	1	410	SMC	1	14	39	L	1287
165.968887779088	contrast	71	R	380.5	400.4	56	6.31	L	0	370	SMC	1	14	40	L	1288
204.816977385984	trailing	149	L	332.1	303	109	8.66	L	1	283	SMC	1	14	41	L	1289
204.571050658115	trailing	177	L	738.9	260.7	95	9.74	R	0	213	SMC	1	14	42	R	1290
204.933598000077	trailing	104	L	414.3	370.5	44	4.91	L	1	302	SMC	1	14	43	L	1291
177.76119276625	noise	151	L	744.9	454.5	61	8.89	R	0	398	SMC	1	14	44	R	1292
166.631404896348	contrast	179	L	383	333.2	47	6.37	L	1	353	SMC	1	14	45	L	1293
193.097440263955	commonoffset	244	L	386.5	437.2	59	5.91	L	1	334	SMC	1	14	46	L	1294
193.010211060576	commonoffset	143	R	425.8	399.1	53	4.52	L	0	363	SMC	1	14	47	R	1295
192.921858631477	commonoffset	162	R	266.8	443.8	74	10.61	L	0	388	SMC	1	14	48	L	1296
178.164983230603	noise	96	R	360.5	412.2	51	6.96	L	0	395	SMC	1	14	49	L	1297
178.597376534842	noise	192	L	344.3	383.4	57	7.6	L	1	417	SMC	1	14	51	L	1299
178.311387046269	noise	157	L	256.6	506.2	78	12.39	L	1	481	SMC	1	14	52	L	1300
166.186371554085	contrast	168	R	272.3	401.6	93	10.18	L	0	385	SMC	1	14	53	L	1301
204.689545923539	trailing	195	L	226.9	265.7	77	13.12	L	1	350	SMC	1	14	54	L	1302
193.209673812691	commonoffset	188	R	259.7	488.5	85	11.68	L	0	378	SMC	1	14	55	L	1303
204.443584671639	trailing	182	L	658.4	411.7	42	5.22	R	0	320	SMC	1	14	56	R	1304
166.8302758314	contrast	204	L	279.6	493.8	79	10.92	L	1	359	SMC	1	14	57	L	1305
204.806603244366	trailing	110	L	239.9	468.9	70	11.85	L	1	423	SMC	1	14	59	L	1307
178.026423026394	noise	152	L	318.4	428.2	73	8.46	L	1	386	SMC	1	14	60	L	1308
204.562650060104	trailing	127	L	327.4	428.8	71	8.35	L	1	414	SMC	1	14	61	L	1309
204.316503462792	trailing	137	R	321	436.3	69	8.78	L	0	411	SMC	1	14	62	L	1310
204.680210776296	trailing	95	L	350.4	376.6	53	7.32	L	1	402	SMC	1	14	63	L	1311
177.741364452987	noise	82	R	251	431.5	121	11.5	L	0	455	SMC	1	14	64	L	1312
178.139573276694	noise	118	L	179.3	349.5	121	14.03	L	1	455	SMC	1	14	65	L	1313
177.856625450087	noise	100	R	336	326.1	144	8.15	L	0	410	SMC	1	14	66	L	1314
178.251227493622	noise	158	R	789	384.7	105	10.38	R	1	296	SMC	1	14	67	R	1315
166.395780012177	contrast	120	R	253.7	397.5	60	10.88	L	0	430	SMC	1	14	68	L	1316
167.073139453408	contrast	169	L	313	391.2	73	8.75	L	1	274	SMC	1	14	69	L	1317
166.650161435609	contrast	163	R	676.5	393.5	48	5.78	R	1	333	SMC	1	14	70	R	1318
193.479888883315	commonoffset	123	L	264.5	431.4	96	10.95	L	1	385	SMC	1	14	71	L	1319
177.970193434252	noise	157	L	271.8	254.1	68	11.54	L	1	386	SMC	1	14	72	L	1320
166.215276558329	contrast	150	R	384.2	415.9	58	6.18	L	0	375	SMC	1	14	73	L	1321
193.398746835067	commonoffset	195	R	685.9	503.8	63	8.07	R	1	347	SMC	1	14	74	R	1322
177.688833103863	noise	127	R	417.7	398.2	48	4.39	L	0	371	SMC	1	14	75	L	1323
204.436205519929	trailing	102	R	408.2	354	45	4.7	L	0	221	SMC	1	14	76	L	1324
193.317074647147	commonoffset	204	L	728.3	424.5	69	8.25	R	0	363	SMC	1	14	77	R	1325
178.08216948189	noise	128	R	216.3	413.3	143	12.42	L	0	373	SMC	1	14	78	L	1326
178.502774239011	noise	127	R	664.7	484.5	59	7.04	R	1	442	SMC	1	14	79	R	1327
166.843816316502	contrast	181	L	353	393.5	73	7.5	L	1	370	SMC	1	14	80	L	1328
194.012910966018	commonoffset	128	L	354.4	366.8	56	7.46	L	1	396	SMC	1	14	82	L	1330
178.225028388183	noise	146	L	396.9	255.8	62	7.43	L	1	350	SMC	1	14	84	L	1332
193.936268953209	commonoffset	269	R	638.1	406.9	45	4.4	R	1	330	SMC	1	14	85	R	1333
177.947913083825	noise	154	R	804.6	464.3	73	11.39	R	1	424	SMC	1	14	86	R	1334
177.670375584453	noise	107	L	361.5	394	61	6.7	L	1	351	SMC	1	14	87	L	1335
167.080513606427	contrast	238	L	306.6	374.1	83	9.09	L	1	312	SMC	1	14	88	L	1336
177.405113625281	noise	148	R	667.7	505.4	67	7.46	R	1	442	SMC	1	14	89	R	1337
166.66680253408	contrast	177	L	312.8	436.5	66	9.18	L	1	413	SMC	1	14	90	L	1338
166.241622909584	contrast	163	R	253.8	445.6	121	11.25	L	0	395	SMC	1	14	91	L	1339
166.855498406501	contrast	202	R	717.9	416.4	62	7.65	R	1	375	SMC	1	14	92	R	1340
193.859901073153	commonoffset	126	R	358.2	383	58	7.06	L	0	397	SMC	1	14	93	L	1341
204.796349244959	trailing	107	L	290.3	479.1	68	10.16	L	1	392	SMC	1	14	94	L	1342
166.439920831264	contrast	183	L	397.4	486.3	63	6.67	L	1	355	SMC	1	14	95	L	1343
204.554335693785	trailing	128	L	273.5	464.5	115	10.79	L	1	430	SMC	1	14	96	L	1344
204.310130086694	trailing	172	R	191.6	411.9	80	13.36	L	0	413	SMC	1	15	1	L	1345
177.137476042005	noise	126	R	237.1	437.4	66	11.08	L	0	523	SMC	1	15	2	L	1346
204.670977891129	trailing	139	L	193.3	354.9	70	13.06	L	1	470	SMC	1	15	3	L	1347
177.533881891774	noise	137	L	375.7	273.5	103	7.46	L	1	406	SMC	1	15	4	L	1348
177.269128569389	noise	117	L	363.7	263.4	110	7.98	L	1	428	SMC	1	15	5	L	1349
166.012079203547	contrast	111	L	339	361.9	55	7.86	L	1	456	SMC	1	15	7	L	1351
165.590306339415	contrast	89	R	357.7	383.2	52	6.91	L	0	429	SMC	1	15	8	L	1352
166.233622110323	contrast	112	R	314.2	423.1	65	8.94	L	0	498	SMC	1	15	9	L	1353
166.835800134162	contrast	181	R	697.6	447.1	54	7.16	R	1	385	SMC	1	15	10	R	1354
194.207835267006	commonoffset	118	L	376.2	403.8	51	6.17	L	1	408	SMC	1	15	11	L	1355
204.184343456825	trailing	94	L	390.3	506.4	54	7.25	L	1	451	SMC	1	15	12	L	1356
194.055411270814	commonoffset	156	R	793.4	325.1	137	11.34	R	1	505	SMC	1	15	14	R	1358
177.001555620617	noise	128	L	319.2	437.4	63	8.31	L	1	417	SMC	1	15	15	L	1359
203.936760147624	trailing	168	L	639.5	365.2	46	4.63	R	0	297	SMC	1	15	16	L	1360
203.710480451307	trailing	165	R	730.6	488.2	50	9.13	R	1	366	SMC	1	15	17	R	1361
166.427794329008	contrast	123	R	354.7	377.7	55	7.07	L	0	346	SMC	1	15	18	L	1362
203.49390900583	trailing	153	R	392.7	231.1	50	8.16	L	0	333	SMC	1	15	19	R	1363
176.764945560069	noise	132	L	324.6	512.2	56	9.78	L	1	440	SMC	1	15	20	L	1364
176.529897247579	noise	168	L	217.6	494.9	75	12.77	L	1	534	SMC	1	15	21	L	1365
167.062534339038	contrast	172	L	310.8	341.7	63	8.85	L	1	379	SMC	1	15	22	L	1366
166.664541938102	contrast	113	L	330.7	361.2	42	8.02	L	1	379	SMC	1	15	23	L	1367
193.979903214199	commonoffset	158	R	851.2	386.5	174	13.14	R	1	399	SMC	1	15	24	R	1368
166.25620142506	contrast	151	L	372.9	433.9	57	6.76	L	1	370	SMC	1	15	25	L	1369
176.295449721836	noise	150	R	825.3	347.2	101	12.13	R	1	270	SMC	1	15	26	R	1370
165.855143677611	contrast	110	L	401.9	373.4	34	4.27	L	1	335	SMC	1	15	27	L	1371
165.439403476465	contrast	207	L	292.9	572.6	67	11.82	L	1	438	SMC	1	15	28	L	1372
176.060837337277	noise	161	R	785.7	302.4	70	10.8	R	1	343	SMC	1	15	29	R	1373
165.011169991634	contrast	132	L	415.6	403.1	50	4.34	L	1	330	SMC	1	15	30	L	1374
164.574312965669	contrast	139	R	336.4	363.5	55	7.46	L	0	402	SMC	1	15	31	L	1375
175.836937329046	noise	146	R	237.9	426.1	70	11.46	L	0	349	SMC	1	15	32	L	1376
193.904723005202	commonoffset	79	R	307.6	407.8	64	8.53	L	0	420	SMC	1	15	33	R	1377
176.166679882398	noise	105	L	334.1	412.5	54	7.69	L	1	434	SMC	1	15	34	L	1378
175.932928256957	noise	166	L	882	543.6	77	15.34	R	0	513	SMC	1	15	36	R	1380
165.84380286644	contrast	123	L	305.4	369.1	64	8.74	L	1	436	SMC	1	15	37	L	1381
203.278232048773	trailing	94	R	299.2	377.1	102	8.92	L	0	386	SMC	1	15	38	L	1382
176.259716289885	noise	115	L	235.7	492	122	12.42	L	1	464	SMC	1	15	39	L	1383
165.43496322898	contrast	177	L	321.5	497.2	58	8.76	L	1	460	SMC	1	15	40	L	1384
203.60190049329	trailing	133	R	351.4	518.3	60	8.62	L	0	430	SMC	1	15	41	L	1385
203.933324131082	trailing	176	L	393.3	482.9	43	3.21	L	1	435	SMC	1	15	42	L	1386
176.027606741742	noise	135	L	190.1	341.8	116	13.41	L	1	441	SMC	1	15	43	L	1387
203.709262860484	trailing	149	R	364.4	378.5	44	6.18	L	0	256	SMC	1	15	44	L	1388
175.805986727262	noise	126	L	753.4	314.7	113	9.95	R	0	418	SMC	1	15	45	R	1389
193.829766602491	commonoffset	104	R	276.2	407.2	64	9.6	L	0	524	SMC	1	15	46	L	1390
194.171453767605	commonoffset	159	L	304.6	348.9	69	8.46	L	1	428	SMC	1	15	47	L	1391
194.09653067012	commonoffset	158	R	880.6	461.3	77	14.75	R	1	553	SMC	1	15	48	R	1392
204.054383168855	trailing	101	R	270.2	432.2	66	9.78	L	0	534	SMC	1	15	49	L	1393
176.132491150151	noise	130	R	175	378.5	96	13.13	L	0	427	SMC	1	15	50	L	1394
194.022089089784	commonoffset	179	L	180.9	378.8	78	12.84	L	1	489	SMC	1	15	51	L	1395
204.414477634522	trailing	150	L	747.7	443	56	9.43	R	0	498	SMC	1	15	52	R	1396
193.948025865248	commonoffset	97	L	279.7	365.8	68	9.93	L	1	496	SMC	1	15	53	L	1397
176.480731621055	noise	123	R	815.5	450.5	66	12.18	R	1	473	SMC	1	15	54	R	1398
204.766286232467	trailing	115	L	309.2	490.5	59	9.63	L	1	475	SMC	1	15	55	L	1399
176.251550011942	noise	145	R	188.5	371.9	77	13.66	L	0	450	SMC	1	15	56	L	1400
176.597002459517	noise	163	R	861.2	301.6	81	13.88	R	1	427	SMC	1	15	59	R	1403
165.014654123044	contrast	81	R	251.1	423.9	66	10.87	L	0	430	SMC	1	15	60	L	1404
194.210317558059	commonoffset	161	R	226.6	405.3	65	11.68	L	0	495	SMC	1	15	61	R	1405
194.471643807018	commonoffset	175	R	779.2	417.9	69	10.75	R	1	414	SMC	1	15	63	R	1407
204.291319618531	trailing	138	L	215.3	380.3	63	12.14	L	1	534	SMC	1	15	64	L	1408
204.050018763733	trailing	140	R	225	383.2	118	11.22	L	0	496	SMC	1	15	65	L	1409
194.396257533228	commonoffset	151	L	304.2	520.6	64	9.97	L	1	521	SMC	1	15	66	L	1410
165.661449683499	contrast	91	R	267.5	400.5	105	10.09	L	0	426	SMC	1	15	67	L	1411
176.36907849665	noise	105	R	158.3	508.6	128	15.65	L	0	500	SMC	1	15	68	L	1412
166.265653750648	contrast	102	R	271.4	437.7	68	10.6	L	0	503	SMC	1	15	69	L	1413
166.833128023235	contrast	208	R	813.1	380.2	63	11.78	R	1	501	SMC	1	15	70	R	1414
194.321750739055	commonoffset	115	L	292.9	415.5	61	9.28	L	1	459	SMC	1	15	71	L	1415
166.44731310438	contrast	92	L	338.7	397.7	61	7.6	L	1	352	SMC	1	15	72	L	1416
166.050838560455	contrast	102	L	346.2	521.8	60	8.97	L	1	505	SMC	1	15	73	L	1417
194.248017514533	commonoffset	114	R	337.4	384.1	55	7.63	L	0	476	SMC	1	15	74	R	1418
204.407368503495	trailing	128	L	383	346	45	5.95	L	1	335	SMC	1	15	75	L	1419
194.174954634019	commonoffset	106	L	337.8	428.9	65	8.01	L	1	484	SMC	1	15	76	L	1420
204.168409997281	trailing	102	L	409.3	415.9	48	4.74	L	1	372	SMC	1	15	77	L	1421
194.102461257023	commonoffset	191	R	786.2	360.9	67	10.45	R	1	434	SMC	1	15	78	R	1422
194.03043864221	commonoffset	123	L	317.2	525.8	65	10.09	L	1	516	SMC	1	15	79	L	1423
165.660869440063	contrast	179	L	361.5	503.1	61	7.76	L	1	415	SMC	1	15	80	L	1424
176.712067591793	noise	154	R	809.4	347.6	60	11.84	R	1	431	SMC	1	15	81	R	1425
193.958789873233	commonoffset	77	L	332	384.7	60	7.16	L	1	409	SMC	1	15	82	L	1426
165.25757109707	contrast	149	L	353	377	56	6.81	L	1	420	SMC	1	15	83	L	1427
176.485200635857	noise	123	R	245.4	474.6	78	11.51	L	0	448	SMC	1	15	84	L	1428
193.887419595099	commonoffset	129	R	348.3	377.4	53	7.03	L	0	402	SMC	1	15	85	R	1429
193.816233759888	commonoffset	127	L	368.6	404.7	61	6.33	L	1	343	SMC	1	15	86	L	1430
193.745139380698	commonoffset	170	R	721.1	269.7	121	9.21	R	1	467	SMC	1	15	87	R	1431
164.846433630931	contrast	71	L	375.4	386.6	61	6.2	L	1	388	SMC	1	15	88	L	1432
176.826040564211	noise	159	R	674	501.1	57	7.41	R	1	413	SMC	1	15	89	R	1433
176.600035617123	noise	100	R	169.9	340.6	113	14.14	L	0	390	SMC	1	15	90	L	1434
203.926462881836	trailing	110	R	349.1	400.7	73	7.02	L	0	484	SMC	1	15	91	R	1435
203.495515206223	trailing	168	L	184.1	476.7	76	13.52	L	1	563	SMC	1	15	93	L	1437
176.93903087282	noise	107	L	216	369.2	111	12.25	L	1	370	SMC	1	15	94	L	1438
203.285156763791	trailing	119	R	241.9	357.7	123	11.26	L	0	517	SMC	1	15	95	L	1439
203.600788860399	trailing	128	L	300.6	473.1	69	9.6	L	1	466	SMC	1	15	96	L	1440
164.426574921661	contrast	161	R	327.7	515.8	55	9.16	L	0	549	SMC	1	16	1	L	1441
176.713698121502	noise	183	L	314.2	307.6	70	9	L	1	401	SMC	1	16	2	L	1442
193.674044292759	commonoffset	258	L	776.9	437.3	74	10.48	R	0	424	SMC	1	16	3	R	1443
176.489503326397	noise	193	R	644.6	294.1	75	6.77	R	1	337	SMC	1	16	4	R	1444
176.265741742048	noise	151	R	366.4	443.1	64	6.62	L	0	417	SMC	1	16	5	L	1445
165.028785719553	contrast	176	R	328.4	404.9	68	7.84	L	0	404	SMC	1	16	6	L	1446
193.999041323316	commonoffset	186	R	664.5	293.6	55	7.23	R	1	404	SMC	1	16	7	R	1447
165.650947040069	contrast	198	R	638.5	275.8	51	7.01	R	1	334	SMC	1	16	8	R	1448
203.390907914708	trailing	154	R	329.7	549.3	66	10.17	L	0	559	SMC	1	16	9	L	1449
193.928693986554	commonoffset	120	L	330.4	427.9	66	8.63	L	1	479	SMC	1	16	10	L	1450
176.602937933075	noise	176	L	344.5	313.2	58	8.4	L	1	449	SMC	1	16	11	L	1451
176.380359728097	noise	137	L	374.9	497.9	59	7.38	L	1	414	SMC	1	16	12	L	1452
203.705472573387	trailing	157	L	278.4	302.9	73	10.91	L	1	350	SMC	1	16	13	L	1453
176.157872287745	noise	156	R	865.6	442.8	63	13.21	R	1	559	SMC	1	16	14	R	1454
175.934790156908	noise	120	R	335.5	422.5	65	7.84	L	0	445	SMC	1	16	15	L	1455
165.254492412531	contrast	87	R	336.3	410.7	56	7.91	L	0	418	SMC	1	16	16	L	1456
203.495948988613	trailing	128	L	311.9	348.3	83	8.96	L	1	438	SMC	1	16	17	L	1457
193.858579850617	commonoffset	103	L	335.6	400.2	55	7.44	L	1	459	SMC	1	16	18	L	1458
203.287305681789	trailing	154	R	744.3	381.2	59	8.68	R	1	419	SMC	1	16	19	R	1459
165.860554395457	contrast	166	L	318	420.7	63	8.27	L	1	439	SMC	1	16	20	L	1460
176.246613310461	noise	148	L	424.8	332.7	49	4.83	L	1	225	SMC	1	16	21	L	1461
203.079088661136	trailing	158	L	213	347.9	61	12.32	L	1	461	SMC	1	16	22	L	1462
193.788608236324	commonoffset	137	R	225.8	520.5	123	12.55	L	0	444	SMC	1	16	23	L	1463
176.025051838103	noise	165	L	330.3	278.5	73	9.67	L	1	372	SMC	1	16	24	L	1464
175.813487937748	noise	173	R	418.2	268.5	98	7.74	L	0	266	SMC	1	16	25	L	1465
202.87084732388	trailing	155	L	387.5	560.6	55	8.67	L	1	564	SMC	1	16	26	L	1466
202.662132531429	trailing	160	L	319.1	482	59	8.98	L	1	546	SMC	1	16	27	L	1467
176.125104973728	noise	144	R	254.2	496.2	81	11.32	L	0	341	SMC	1	16	28	L	1468
165.473836254059	contrast	177	L	375.8	356.8	48	6.7	L	1	331	SMC	1	16	29	L	1469
165.077610217431	contrast	204	L	385.8	444.3	63	6.27	L	1	404	SMC	1	16	30	L	1470
164.674169592315	contrast	146	R	347	398.4	67	7.29	L	0	421	SMC	1	16	31	L	1471
165.250782891117	contrast	178	R	645.1	397.5	56	4.81	R	1	360	SMC	1	16	32	R	1472
176.457568541368	noise	129	R	205	512.5	78	13.21	L	0	507	SMC	1	16	33	L	1473
202.462884213662	trailing	144	R	458.8	456.1	52	3.15	L	0	354	SMC	1	16	34	R	1474
164.854145570178	contrast	157	R	366.9	497.7	65	7.15	L	0	474	SMC	1	16	35	R	1475
176.786918907931	noise	136	L	189.7	462.6	99	13.62	L	1	386	SMC	1	16	36	L	1476
164.449340073251	contrast	179	R	296.6	497	69	10.08	L	0	364	SMC	1	16	37	L	1477
202.262345334535	trailing	131	L	209.5	530.3	66	14.2	L	1	525	SMC	1	16	38	L	1478
202.060123573953	trailing	130	R	326	448.5	62	8.64	L	0	486	SMC	1	16	39	L	1479
176.568609864468	noise	163	R	675.9	449.9	48	5.91	R	1	364	SMC	1	16	40	R	1480
202.358507424414	trailing	131	L	254.5	485.3	60	11.54	L	1	500	SMC	1	16	41	L	1481
165.029340981697	contrast	124	R	382.3	420.6	51	5.92	L	0	443	SMC	1	16	42	R	1482
164.63177404453	contrast	137	L	312.2	527.3	68	9.66	L	1	500	SMC	1	16	43	L	1483
176.350956083665	noise	92	R	344.7	432.6	62	7.57	L	0	483	SMC	1	16	44	R	1484
176.133296953334	noise	127	L	237.2	386.2	101	11.9	L	1	476	SMC	1	16	45	L	1485
175.914977113046	noise	169	L	208.1	270.2	131	14.1	L	1	460	SMC	1	16	46	L	1486
194.107801169522	commonoffset	219	L	663.4	501.2	53	5.79	R	0	398	SMC	1	16	47	R	1487
194.426229845062	commonoffset	93	R	324.3	470.1	65	8.73	L	0	510	SMC	1	16	48	L	1488
164.244580841163	contrast	218	R	633.5	509.4	59	5.65	R	1	320	SMC	1	16	49	R	1489
163.852937849675	contrast	123	R	381.1	450.6	57	6.54	L	0	416	SMC	1	16	51	L	1491
164.448541841983	contrast	201	L	280	433.1	78	10.19	L	1	434	SMC	1	16	52	L	1492
194.677369997765	commonoffset	189	R	705.5	547.5	94	9.06	R	1	333	SMC	1	16	53	R	1493
202.157844884179	trailing	153	R	742.4	527.4	63	9.96	R	1	445	SMC	1	16	54	R	1494
194.60358044346	commonoffset	217	R	558.8	494.7	48	4	R	1	293	SMC	1	16	55	L	1495
201.955301983479	trailing	132	L	389.6	447.4	52	5.81	L	1	343	SMC	1	16	56	L	1496
164.059740487348	contrast	180	R	321.7	426.4	68	8.76	L	0	358	SMC	1	16	57	L	1497
164.646705436016	contrast	172	R	318.9	497.8	62	9.69	L	0	461	SMC	1	16	58	L	1498
194.96714519132	commonoffset	171	L	338.7	411.5	74	7.97	L	1	341	SMC	1	16	59	L	1499
165.205513972484	contrast	179	R	336.8	423.1	64	7.99	L	0	396	SMC	1	16	60	L	1500
175.706176437924	noise	171	L	326.4	360.8	63	8.32	L	1	393	SMC	1	16	61	L	1501
175.495523470844	noise	134	R	313.8	511.8	67	9.67	L	0	371	SMC	1	16	62	L	1502
165.7850461161	contrast	142	L	398.5	377.1	61	5.97	L	1	319	SMC	1	16	64	L	1504
194.880540753795	commonoffset	146	L	235.6	463.3	111	12.15	L	1	492	SMC	1	16	65	L	1505
201.850590427887	trailing	154	R	336.2	327.6	70	8.48	L	0	402	SMC	1	16	67	L	1507
194.792461509025	commonoffset	130	L	365.2	468.7	61	7.46	L	1	342	SMC	1	16	68	L	1508
165.979143752635	contrast	100	L	367.3	414.5	55	6.42	L	1	373	SMC	1	16	70	L	1510
202.150645060802	trailing	133	L	382.5	366.6	56	6.21	L	1	326	SMC	1	16	71	L	1511
201.949425735056	trailing	165	L	647.5	447.6	52	4.89	R	0	242	SMC	1	16	72	R	1512
202.246623366492	trailing	139	R	401	393.1	44	5.51	L	0	340	SMC	1	16	74	L	1514
194.707799272491	commonoffset	102	R	395.7	379.2	56	5.72	L	0	325	SMC	1	16	75	R	1515
194.634562952378	commonoffset	168	L	345.1	352.2	64	8.1	L	1	336	SMC	1	16	76	L	1516
202.538088063368	trailing	112	L	370.6	348.1	56	6.9	L	1	404	SMC	1	16	77	L	1517
194.562463877777	commonoffset	159	R	310.8	436.2	62	9.27	L	0	426	SMC	1	16	79	L	1519
202.341547180768	trailing	165	L	742.7	480.5	63	9.33	R	0	366	SMC	1	16	80	R	1520
176.112077230399	noise	101	R	381.6	451.6	56	6.2	L	0	380	SMC	1	16	81	L	1521
202.630756533747	trailing	139	L	336	450.2	57	7.97	L	1	522	SMC	1	16	82	L	1522
166.166827161949	contrast	121	L	371.5	402.7	57	6.5	L	1	409	SMC	1	16	83	L	1523
194.913266642041	commonoffset	130	L	381.2	404.1	54	6.11	L	1	402	SMC	1	16	84	L	1524
194.826899042597	commonoffset	185	R	325.7	479.8	71	8.55	L	0	430	SMC	1	16	85	L	1525
195.191413899256	commonoffset	135	R	405.9	391.1	58	5.3	L	0	274	SMC	1	16	86	L	1526
176.412518524298	noise	171	L	332.1	404.3	61	7.82	L	1	452	SMC	1	16	87	L	1527
195.527276319824	commonoffset	183	L	381.4	320.5	107	6.34	L	1	372	SMC	1	16	88	L	1528
195.450940865637	commonoffset	129	L	358.8	467.7	61	7.2	L	1	458	SMC	1	16	89	L	1529
202.43547017819	trailing	154	L	233.1	333.5	72	12.63	L	1	430	SMC	1	16	90	L	1530
202.238874076746	trailing	159	L	390	559.6	56	8.57	L	1	486	SMC	1	16	91	L	1531
195.373949102832	commonoffset	126	R	361.2	446.8	59	7.22	L	0	436	SMC	1	16	92	L	1532
195.696278506558	commonoffset	170	R	260.4	481.3	72	11.38	L	0	498	SMC	1	16	93	L	1533
196.003722139471	commonoffset	145	R	694.2	460.4	54	6.69	R	1	419	SMC	1	16	94	R	1534
176.198236913267	noise	139	L	276.9	261.5	84	11.94	L	1	350	SMC	1	16	95	L	1535
175.98349367899	noise	109	L	324	429.4	65	8.89	L	1	480	SMC	1	16	96	R	1536
176.283416961011	noise	136	L	308.4	471	61	8.68	L	1	489	SMC	1	17	1	L	1537
202.040591135308	trailing	154	L	295.5	442.9	49	8.55	L	1	426	SMC	1	17	2	L	1538
201.840239026271	trailing	153	L	240.1	392.2	66	10.46	L	1	469	SMC	1	17	3	L	1539
195.93264540491	commonoffset	90	L	280.9	443.9	90	8.85	L	1	367	SMC	1	17	4	L	1540
165.813701488292	contrast	164	L	340.2	433.7	57	6.86	L	1	385	SMC	1	17	5	L	1541
176.070048013422	noise	177	R	645.9	529	55	8.25	R	1	445	SMC	1	17	6	R	1542
195.861582944117	commonoffset	168	R	710.2	445.2	53	8.41	R	1	409	SMC	1	17	7	R	1543
175.866435422006	noise	163	L	213.9	296.2	74	12.36	L	1	400	SMC	1	17	8	L	1544
175.661430737458	noise	134	R	245.5	348.8	69	10.31	L	0	360	SMC	1	17	9	L	1545
201.637428811122	trailing	125	R	345.3	340.6	60	7.05	L	0	384	SMC	1	17	10	L	1546
165.449591289504	contrast	162	L	301	442.7	67	8.56	L	1	445	SMC	1	17	11	L	1547
201.937811379656	trailing	118	L	328.9	423.6	55	7.57	L	1	465	SMC	1	17	12	L	1548
165.079176184886	contrast	230	L	328.8	456.8	63	7.88	L	1	420	SMC	1	17	13	L	1549
201.73692318175	trailing	118	L	228.2	418	69	11.43	L	1	430	SMC	1	17	14	L	1550
164.702416103344	contrast	71	R	324.3	409.8	55	7.84	L	0	397	SMC	1	17	15	L	1551
195.790445038481	commonoffset	178	R	797	432	63	11.09	R	1	415	SMC	1	17	16	R	1552
175.963940798693	noise	156	L	401	429.6	57	4.93	L	1	236	SMC	1	17	18	L	1554
165.239882377076	contrast	102	R	346.7	436.5	55	7.2	L	0	400	SMC	1	17	19	L	1555
175.760649641385	noise	154	R	793.8	407.8	65	10.99	R	1	376	SMC	1	17	20	R	1556
201.533385118107	trailing	100	L	316.3	460.6	56	8.6	L	1	465	SMC	1	17	21	L	1557
201.352194052696	trailing	91	R	229.6	387.5	120	11.64	L	0	416	SMC	1	17	22	L	1558
165.798809802464	contrast	102	L	283	496.8	69	10.25	L	1	444	SMC	1	17	23	L	1559
175.555693661957	noise	130	R	450.5	297.7	97	4.92	L	0	220	SMC	1	17	25	L	1561
165.985914439045	contrast	129	L	344.1	468.2	61	7.45	L	1	397	SMC	1	17	26	L	1562
175.858530602577	noise	145	R	278.2	378	85	9.61	L	0	270	SMC	1	17	27	L	1563
176.15543067016	noise	130	L	719.1	493.9	56	9.03	R	0	372	SMC	1	17	28	R	1564
196.02026905587	commonoffset	149	L	298.5	348.5	62	8.95	L	1	417	SMC	1	17	30	L	1566
165.63553980281	contrast	185	L	300.6	431.9	64	8.71	L	1	411	SMC	1	17	31	L	1567
176.786897546955	noise	183	R	794.4	276	68	11.85	R	1	399	SMC	1	17	32	R	1568
165.276824915543	contrast	101	R	328.4	443.4	67	7.71	L	0	388	SMC	1	17	33	L	1569
201.633595839674	trailing	96	L	296.7	392.9	58	8.88	L	1	391	SMC	1	17	34	L	1570
195.950219800696	commonoffset	140	L	359.7	435.2	55	6.4	L	1	388	SMC	1	17	35	L	1571
201.439730404426	trailing	163	R	750.8	536.4	64	11.16	R	1	415	SMC	1	17	36	R	1572
201.263406672576	trailing	129	R	260.6	432.9	69	10.03	L	0	482	SMC	1	17	37	L	1573
195.880204557249	commonoffset	127	R	333.8	436.3	55	7.09	L	0	401	SMC	1	17	38	L	1574
176.578387148898	noise	167	R	659.7	479.4	58	6.48	R	1	297	SMC	1	17	39	R	1575
176.370522604549	noise	140	R	273.3	447.8	61	9.72	L	0	480	SMC	1	17	40	L	1576
165.825022057444	contrast	184	R	734.1	406.6	52	8.71	R	1	443	SMC	1	17	41	R	1577
176.683245700614	noise	141	R	408.1	392	57	4.26	L	0	309	SMC	1	17	42	L	1578
196.200068025183	commonoffset	184	L	685.5	394.8	61	7.36	R	0	340	SMC	1	17	43	R	1579
196.516992084876	commonoffset	127	R	277.2	461.7	63	9.41	L	0	397	SMC	1	17	44	L	1580
176.99469446369	noise	168	L	856.3	432.5	70	14.02	R	0	465	SMC	1	17	45	R	1581
165.472708876169	contrast	155	L	346.8	367.8	55	6.64	L	1	403	SMC	1	17	46	L	1582
165.11516464567	contrast	221	R	241.3	401.5	71	10.77	L	0	426	SMC	1	17	47	L	1583
165.664181672286	contrast	150	R	311.7	406.6	59	7.89	L	0	401	SMC	1	17	48	L	1584
201.530205414772	trailing	193	L	339.4	423.6	62	7.1	L	1	336	SMC	1	17	49	L	1585
166.185710498155	contrast	189	R	678.5	513.5	59	8.4	R	1	428	SMC	1	17	50	R	1586
201.350661269441	trailing	82	L	345.3	407.3	54	6.8	L	1	430	SMC	1	17	51	L	1587
196.839273685785	commonoffset	183	L	156.4	522.2	82	14.16	L	1	509	SMC	1	17	52	L	1588
177.344068240185	noise	166	L	793.3	435.2	70	11.64	R	0	494	SMC	1	17	53	R	1589
201.175468861855	trailing	167	R	309.4	393.2	56	8	L	0	546	SMC	1	17	54	L	1590
201.437580852464	trailing	123	L	205.3	359.8	127	12.05	L	1	455	SMC	1	17	55	L	1591
165.849723933182	contrast	145	R	674.5	375	137	6.71	R	1	479	SMC	1	17	56	R	1592
196.765687270727	commonoffset	226	L	669.4	460	51	6.97	R	0	378	SMC	1	17	57	R	1593
177.685443183105	noise	139	R	333	328.1	135	7.58	L	0	319	SMC	1	17	58	L	1594
165.503558378287	contrast	185	R	750.4	424	63	9.9	R	1	407	SMC	1	17	59	R	1595
165.152537451906	contrast	167	L	263.1	528.9	78	11.14	L	1	424	SMC	1	17	60	L	1596
178.020372346306	noise	128	L	562.9	462.1	92	3.46	R	0	386	SMC	1	17	61	L	1597
201.262482029022	trailing	157	R	177.9	397.3	67	12.78	L	0	503	SMC	1	17	62	L	1598
164.796084446415	contrast	253	R	342.8	553.3	63	9.09	L	0	482	SMC	1	17	63	L	1599
201.527034579323	trailing	144	L	249.4	334.1	68	10.42	L	1	390	SMC	1	17	64	L	1600
197.124117535843	commonoffset	95	L	293.3	449.2	64	8.88	L	1	477	SMC	1	17	65	L	1601
197.035707085971	commonoffset	138	L	226.5	390.1	122	11.27	L	1	401	SMC	1	17	66	L	1602
201.349122068929	trailing	130	R	360.8	540.2	62	8.4	L	0	532	SMC	1	17	67	L	1603
177.782410808808	noise	125	L	378.7	416.6	57	5.82	L	1	415	SMC	1	17	68	L	1604
201.625983502328	trailing	106	R	342.8	522.9	60	8.7	L	0	508	SMC	1	17	69	L	1605
196.945742396491	commonoffset	145	L	319.9	383.9	63	8.22	L	1	410	SMC	1	17	70	L	1606
196.870007499952	commonoffset	205	R	749.6	387.4	89	9.07	R	1	252	SMC	1	17	71	R	1607
196.7969712672	commonoffset	167	L	406.2	324.2	112	5.53	L	1	432	SMC	1	17	72	L	1608
177.555254093252	noise	125	L	171.9	357.5	125	13.91	L	1	465	SMC	1	17	73	L	1609
177.326422257535	noise	150	R	667.9	429.5	51	6.28	R	1	374	SMC	1	17	74	R	1610
201.920727413324	trailing	120	R	266	441.5	129	10.16	L	0	460	SMC	1	17	75	L	1611
202.208595867371	trailing	131	L	259	485	76	11.13	L	1	454	SMC	1	17	76	L	1612
196.725032492582	commonoffset	147	R	782.9	449.8	126	10.87	R	1	490	SMC	1	17	77	R	1613
177.09525510593	noise	140	L	359.3	275.9	103	8.01	L	1	444	SMC	1	17	78	L	1614
165.34499197135	contrast	173	L	356.6	457.1	60	6.6	L	1	399	SMC	1	17	79	L	1615
164.994703650636	contrast	174	L	372.6	361	68	5.9	L	1	389	SMC	1	17	80	L	1616
164.638385576764	contrast	194	R	679.2	520.4	65	8.14	R	1	418	SMC	1	17	81	R	1617
196.654092490457	commonoffset	131	R	303.6	427.4	66	8.1	L	0	385	SMC	1	17	82	L	1618
196.981378134214	commonoffset	130	L	315.3	526.1	65	9.24	L	1	528	SMC	1	17	83	L	1619
196.900063343758	commonoffset	168	R	721.2	450.2	57	8.78	R	1	438	SMC	1	17	84	R	1620
164.291967785805	contrast	206	R	781.9	432.9	59	10.8	R	1	515	SMC	1	17	85	R	1621
196.827544815382	commonoffset	156	L	299.6	470	70	9.25	L	1	461	SMC	1	17	86	L	1622
202.015309257832	trailing	131	L	204	455.4	80	12.57	L	1	476	SMC	1	17	87	L	1623
201.819968640666	trailing	119	L	569.5	399.5	38	2.11	R	0	136	SMC	1	17	88	R	1624
163.9408613495	contrast	112	R	358.9	433.5	54	6.5	L	0	421	SMC	1	17	89	L	1625
176.879031462952	noise	135	R	142.9	448	120	14.73	L	0	456	SMC	1	17	90	L	1626
196.756149367037	commonoffset	176	L	373	446.7	58	6.39	L	1	418	SMC	1	17	91	L	1627
202.108782818521	trailing	129	R	360.8	464	64	6.81	L	0	426	SMC	1	17	92	R	1628
196.685779575672	commonoffset	114	R	350.1	442.8	60	7.09	L	0	503	SMC	1	17	93	R	1629
177.208937030089	noise	133	L	348.9	470.7	57	7.39	L	1	463	SMC	1	17	95	L	1631
201.915120729511	trailing	149	R	380.5	502.4	63	6.89	L	0	451	SMC	1	17	96	L	1632
164.472564217504	contrast	146	R	380	400.8	52	5.22	L	0	399	SMC	1	18	1	R	1633
176.980311254061	noise	111	R	186.1	404.8	130	13.23	L	0	492	SMC	1	18	2	L	1634
164.124740905248	contrast	119	R	398	402.6	47	5.14	L	0	360	SMC	1	18	3	L	1635
196.929476839833	commonoffset	155	R	770.4	389.5	55	9.94	R	1	526	SMC	1	18	4	R	1636
196.85744527116	commonoffset	125	L	192.5	506	126	13.76	L	1	503	SMC	1	18	5	L	1637
177.320812161377	noise	143	L	830.4	376.3	69	11.79	R	0	350	SMC	1	18	6	R	1638
196.786561272453	commonoffset	165	R	736.9	443.2	56	8.26	R	1	419	SMC	1	18	7	R	1639
196.716728610361	commonoffset	109	L	430.3	439.3	51	4.42	L	1	376	SMC	1	18	8	L	1640
177.65546341316	noise	154	L	403.7	348.6	46	5.68	L	1	294	SMC	1	18	9	L	1641
196.647854124232	commonoffset	235	L	736.5	443.8	62	7.94	R	0	386	SMC	1	18	10	R	1642
202.009120092757	trailing	116	R	388.7	516.1	109	7.43	L	0	441	SMC	1	18	12	L	1644
164.648420080591	contrast	84	L	343.4	417.8	63	7.41	L	1	341	SMC	1	18	13	L	1645
177.43098385192	noise	147	R	880.9	447.1	65	14.06	R	1	554	SMC	1	18	14	R	1646
164.307228196343	contrast	181	R	287.7	542.6	73	10.92	L	0	455	SMC	1	18	15	L	1647
177.204497203959	noise	164	L	251.7	410.1	70	10.8	L	1	495	SMC	1	18	16	L	1648
176.978436153147	noise	169	R	652.4	401.3	56	5.6	R	1	294	SMC	1	18	17	R	1649
176.777579609692	noise	183	L	176.6	486.2	85	13.62	L	1	570	SMC	1	18	18	L	1650
196.962783815447	commonoffset	190	R	698.2	393.2	56	7.26	R	1	433	SMC	1	18	19	R	1651
176.577893864794	noise	198	R	835.3	510.4	62	13.45	R	1	564	SMC	1	18	20	R	1652
196.886707665129	commonoffset	207	R	792.1	456.2	67	11.24	R	1	435	SMC	1	18	21	R	1653
202.292614159791	trailing	193	L	210.3	566.8	74	13.69	L	1	564	SMC	1	18	22	L	1654
202.102020309116	trailing	178	L	723.9	512.3	55	9.44	R	0	493	SMC	1	18	23	R	1655
202.383072667935	trailing	165	L	260	570.3	68	11.97	L	1	539	SMC	1	18	24	L	1656
176.378818429005	noise	198	L	706.2	416.2	46	7.81	R	0	372	SMC	1	18	25	R	1657
176.678251333789	noise	160	L	148.2	390.5	75	14.43	L	1	535	SMC	1	18	26	L	1658
164.819847870459	contrast	223	R	217.3	568	106	13.15	L	0	271	SMC	1	18	27	L	1659
165.351402585992	contrast	215	R	722.7	414.7	63	8.24	R	1	432	SMC	1	18	28	R	1660
165.011685697714	contrast	127	L	327.1	422.3	69	7.56	L	1	371	SMC	1	18	29	L	1661
196.816304929643	commonoffset	224	R	766	478.4	77	10.59	R	1	348	SMC	1	18	30	R	1662
164.666341838748	contrast	189	R	267	445.9	68	9.78	L	0	361	SMC	1	18	31	L	1663
202.19387335721	trailing	94	R	338.9	421.6	64	6.87	L	0	430	SMC	1	18	32	L	1664
202.472624488945	trailing	160	R	724.6	531.5	65	9.84	R	1	400	SMC	1	18	33	R	1665
165.158248779328	contrast	194	R	659.1	489.8	61	6.81	R	1	369	SMC	1	18	34	R	1666
196.746978089724	commonoffset	91	R	328.1	419.3	56	7.63	L	0	379	SMC	1	18	35	R	1667
202.284729689656	trailing	148	L	220.8	534.2	76	12.48	L	1	539	SMC	1	18	36	L	1668
202.095316823805	trailing	129	R	399	437	54	5.3	L	0	403	SMC	1	18	37	L	1669
202.374638303899	trailing	157	L	369.9	405.6	53	6.13	L	1	375	SMC	1	18	38	L	1670
164.818120431039	contrast	136	L	316.6	472.3	61	8.74	L	1	447	SMC	1	18	39	L	1671
176.479978086362	noise	128	L	335.8	373.1	47	7.79	L	1	384	SMC	1	18	40	L	1672
202.186612691853	trailing	122	L	401	421.7	52	4.86	L	1	359	SMC	1	18	41	L	1673
164.471615883026	contrast	219	R	637.1	458.1	52	5.35	R	1	315	SMC	1	18	42	R	1674
196.678635125351	commonoffset	207	R	639.3	516.2	46	6.82	R	1	387	SMC	1	18	43	R	1675
201.996894606583	trailing	109	R	347.3	411.3	89	6.93	L	0	309	SMC	1	18	44	L	1676
196.611186850784	commonoffset	137	L	318.4	428	61	8.13	L	1	412	SMC	1	18	45	L	1677
196.544546670389	commonoffset	118	R	378	405.9	52	5.61	L	0	366	SMC	1	18	46	L	1678
202.276919514941	trailing	169	L	384.8	489.3	55	6.85	L	1	461	SMC	1	18	47	L	1679
176.282039970237	noise	161	L	395.8	364.6	53	5.59	L	1	395	SMC	1	18	48	L	1680
164.134255236373	contrast	181	L	378.5	403.1	56	5.94	L	1	346	SMC	1	18	49	L	1681
196.845414794442	commonoffset	216	L	318.1	524.3	72	9.62	L	1	370	SMC	1	18	50	L	1682
202.088671542881	trailing	126	L	207.4	439.8	75	11.95	L	1	473	SMC	1	18	51	L	1683
176.083891928051	noise	166	R	390.5	329.8	56	6.36	L	0	385	SMC	1	18	52	L	1684
163.799305605661	contrast	165	L	311	376.7	62	8.72	L	1	431	SMC	1	18	53	L	1685
196.776564118949	commonoffset	97	L	703.9	479.5	56	7.89	R	0	436	SMC	1	18	54	R	1686
197.112756758924	commonoffset	145	R	375.1	391.9	58	5.83	L	0	331	SMC	1	18	55	R	1687
176.360171851124	noise	162	R	343.1	324.2	63	8.12	L	0	410	SMC	1	18	56	L	1688
197.029526526118	commonoffset	129	L	352.3	437.6	62	7.41	L	1	397	SMC	1	18	57	L	1689
201.898557576251	trailing	90	R	357.3	470.1	60	7.29	L	0	492	SMC	1	18	58	L	1690
196.944816990719	commonoffset	193	R	426	435.2	60	4.14	L	0	381	SMC	1	18	59	R	1691
202.179417780076	trailing	145	R	336.1	408	56	7.56	L	0	342	SMC	1	18	60	R	1692
163.465162758415	contrast	172	L	319.7	363.8	64	8.66	L	1	373	SMC	1	18	61	L	1693
176.656632027921	noise	158	R	237.5	539.1	75	12.41	L	0	551	SMC	1	18	62	L	1694
176.951868545964	noise	174	R	217.2	311	71	12.66	L	0	382	SMC	1	18	63	L	1695
177.278947947313	noise	163	L	307.8	512.4	58	9.2	L	1	485	SMC	1	18	64	L	1696
196.873923230107	commonoffset	136	L	238.3	504.9	93	11.66	L	1	412	SMC	1	18	65	L	1697
163.127704783126	contrast	227	R	695.1	269.8	110	9.01	R	1	346	SMC	1	18	66	R	1698
201.99085697425	trailing	162	L	376.9	536.9	54	8.24	L	1	522	SMC	1	18	67	L	1699
177.056315917216	noise	176	R	671.1	504.1	65	7.13	R	1	470	SMC	1	18	68	R	1700
162.80225683229	contrast	165	L	401.8	395	58	5.06	L	1	327	SMC	1	18	69	L	1701
162.480612806886	contrast	156	L	347.8	333.3	88	7.63	L	1	336	SMC	1	18	70	L	1702
201.800257367046	trailing	128	R	160.5	398.9	136	14.12	L	0	474	SMC	1	18	71	L	1703
202.082083660291	trailing	147	L	334.7	274.5	64	9.15	L	1	400	SMC	1	18	72	L	1704
176.853046807594	noise	145	R	242.1	548.5	75	12.79	L	0	497	SMC	1	18	73	L	1705
196.805520596063	commonoffset	190	L	409.7	477.5	57	5.49	L	1	382	SMC	1	18	74	L	1706
162.174678785359	contrast	161	R	322.8	425.9	64	8.08	L	0	373	SMC	1	18	75	L	1707
201.893120519333	trailing	196	R	786.6	363.6	62	10.57	R	1	305	SMC	1	18	76	R	1708
201.701946319035	trailing	179	L	264.1	317.5	73	11.13	L	1	400	SMC	1	18	77	L	1709
162.640611889952	contrast	178	L	360.2	423.2	64	6.84	L	1	380	SMC	1	18	78	L	1710
177.165935104643	noise	152	R	239.5	409.4	83	11.14	L	0	399	SMC	1	18	79	L	1711
201.508207479069	trailing	160	R	698.6	402.2	58	7.53	R	1	328	SMC	1	18	80	R	1712
177.491964456603	noise	106	R	266.1	390.6	57	10.27	L	0	397	SMC	1	18	81	L	1713
162.332485590409	contrast	130	R	374	386.7	56	6.09	L	0	390	SMC	1	18	82	R	1714
177.810867993296	noise	119	L	326.8	313.9	109	8.58	L	1	380	SMC	1	18	83	L	1715
177.596227849516	noise	173	R	366.3	554.8	68	9.28	L	0	513	SMC	1	18	84	L	1716
201.339780159653	trailing	161	L	838.1	439.7	70	12.77	R	0	420	SMC	1	18	85	R	1717
196.738149986133	commonoffset	213	L	358.3	314.5	75	7.7	L	1	344	SMC	1	18	86	L	1718
196.671724343573	commonoffset	231	L	373.1	410.5	56	5.61	L	1	323	SMC	1	18	87	L	1719
162.028631606562	contrast	159	R	277.1	447.5	67	9.88	L	0	486	SMC	1	18	88	L	1720
201.603577422721	trailing	130	L	214	509.6	79	13.02	L	1	436	SMC	1	18	89	L	1721
196.6061592498	commonoffset	211	L	230.2	381.2	95	11.47	L	1	302	SMC	1	18	90	L	1722
196.54137269999	commonoffset	126	R	295.4	331.7	61	9.38	L	0	396	SMC	1	18	91	L	1723
162.488223904273	contrast	228	R	258.6	504.6	77	10.72	L	0	411	SMC	1	18	92	L	1724
196.833879378379	commonoffset	186	L	297.9	366.7	70	8.88	L	1	450	SMC	1	18	93	L	1725
162.968274569648	contrast	125	L	684.7	438.9	55	6.91	R	0	450	SMC	1	18	94	R	1726
163.440041381395	contrast	141	L	362.3	422.4	57	6.48	L	1	343	SMC	1	18	95	L	1727
177.912188541408	noise	86	R	364.5	433.6	50	5.99	L	0	426	SMC	1	18	96	L	1728
178.249590289998	noise	182	R	268.1	397.4	69	9.98	L	0	463	SMC	1	19	1	L	1729
178.584128281367	noise	166	L	780.6	497.6	62	11.6	R	0	564	SMC	1	19	2	R	1730
178.934624512847	noise	198	R	454.8	417.3	44	3.08	L	0	321	SMC	1	19	3	L	1731
163.110971558599	contrast	245	R	719.2	484	69	8.72	R	1	306	SMC	1	19	4	R	1732
196.766952711096	commonoffset	165	L	209	473.6	74	12.85	L	1	492	SMC	1	19	5	L	1733
162.793614928906	contrast	232	R	357.8	328.5	59	7.1	L	0	289	SMC	1	19	6	L	1734
163.266792875256	contrast	183	L	265.4	536.3	76	11.77	L	1	404	SMC	1	19	7	L	1735
162.95368863731	contrast	199	L	264.1	552.5	76	12.14	L	1	456	SMC	1	19	8	L	1736
196.700994579376	commonoffset	159	L	280.9	459.2	62	9.95	L	1	455	SMC	1	19	9	L	1737
162.635811030537	contrast	140	R	328.6	429.4	59	8.08	L	0	389	SMC	1	19	10	L	1738
201.422614032092	trailing	150	L	267.3	506.9	74	10.94	L	1	514	SMC	1	19	11	L	1739
179.306050605475	noise	150	L	373.2	340.4	55	6.41	L	1	404	SMC	1	19	12	L	1740
201.255640428228	trailing	123	R	218	397.4	89	12.37	L	0	429	SMC	1	19	13	L	1741
196.635921559162	commonoffset	168	R	274.4	438.6	70	10.72	L	0	478	SMC	1	19	14	L	1742
179.057684755391	noise	116	L	249.8	512.3	60	12.33	L	1	561	SMC	1	19	15	L	1743
196.929255732431	commonoffset	108	R	266.3	515.7	74	11.57	L	0	526	SMC	1	19	16	L	1744
201.505194596946	trailing	84	L	302.2	452.7	65	9.89	L	1	520	SMC	1	19	17	L	1745
201.599905981097	trailing	112	R	322	513.5	66	9.72	L	0	504	SMC	1	19	19	L	1747
201.882369499582	trailing	82	R	404.3	518.5	65	7.47	L	0	477	SMC	1	19	20	L	1748
202.158218080263	trailing	89	L	201.5	519.1	134	14.25	L	1	465	SMC	1	19	22	L	1750
163.110514591269	contrast	148	R	379.4	381.4	55	6.18	L	0	376	SMC	1	19	23	L	1751
163.569873508752	contrast	87	R	332.2	444.3	64	8.18	L	0	488	SMC	1	19	24	R	1752
178.806702285687	noise	74	R	398.6	364.7	70	5.55	L	0	315	SMC	1	19	25	L	1753
179.541836919714	noise	157	L	398.8	480.2	53	6.33	L	1	471	SMC	1	19	27	L	1755
163.248565758088	contrast	135	L	393.8	425.2	63	5.85	L	1	346	SMC	1	19	28	L	1756
179.29799021703	noise	118	R	237.3	511.4	76	13.16	L	0	487	SMC	1	19	29	L	1757
197.200936402224	commonoffset	139	L	346.8	411.7	57	7.51	L	1	451	SMC	1	19	30	L	1758
201.973036847389	trailing	120	R	302.5	480.7	68	9.95	L	0	504	SMC	1	19	31	R	1759
162.939242157467	contrast	208	L	395.3	529.7	56	8.1	L	1	406	SMC	1	19	32	L	1760
197.122073983164	commonoffset	150	L	337.3	419.9	66	8.15	L	1	363	SMC	1	19	33	L	1761
162.625180233769	contrast	150	L	369.9	366	60	6.6	L	1	418	SMC	1	19	34	L	1762
179.657342550127	noise	137	R	379.7	434.1	55	6.42	L	0	453	SMC	1	19	35	L	1763
162.33016164018	contrast	105	L	319.6	437.8	56	8.94	L	1	483	SMC	1	19	36	L	1764
197.04189687357	commonoffset	91	L	320.3	448.8	68	8.8	L	1	469	SMC	1	19	37	L	1765
162.038375182872	contrast	75	L	351.7	426.4	64	7.68	L	1	431	SMC	1	19	38	L	1766
196.960302112092	commonoffset	123	L	425.9	405.4	53	4.93	L	1	364	SMC	1	19	40	L	1768
180.011053805418	noise	125	R	337.8	437.3	67	8.57	L	0	461	SMC	1	19	41	L	1769
161.466346915884	contrast	136	L	362.1	368.2	54	7.1	L	1	436	SMC	1	19	42	L	1770
161.184267808529	contrast	122	L	375.8	424.1	57	6.9	L	1	437	SMC	1	19	43	L	1771
196.888921981477	commonoffset	163	R	384.1	407.1	55	6.34	L	0	336	SMC	1	19	44	R	1772
196.822805726217	commonoffset	116	R	344.1	393.2	56	7.81	L	0	479	SMC	1	19	45	R	1773
160.934895397175	contrast	132	R	375.5	391.2	51	6.4	L	0	335	SMC	1	19	46	L	1774
201.785828235797	trailing	121	R	663.8	354.5	57	5.35	R	1	222	SMC	1	19	47	R	1775
201.596252473826	trailing	166	L	221.5	292.7	94	12.97	L	1	295	SMC	1	19	48	L	1776
180.390758112459	noise	123	L	298.4	396.5	73	9.86	L	1	430	SMC	1	19	49	L	1777
161.32330374258	contrast	110	R	417.5	386.6	55	4.8	L	0	322	SMC	1	19	50	L	1778
201.418372290669	trailing	160	L	343	478.6	55	8.38	L	1	508	SMC	1	19	51	L	1779
180.13913470589	noise	108	L	369.6	403	86	7.28	L	1	433	SMC	1	19	52	L	1780
161.736622462977	contrast	124	L	312.3	397.6	64	8.69	L	1	442	SMC	1	19	53	L	1781
179.888408951317	noise	181	R	614.8	404.5	47	3.29	R	1	191	SMC	1	19	54	L	1782
201.499864525711	trailing	152	R	375.1	363.6	82	6.09	L	0	395	SMC	1	19	56	L	1784
196.757702343776	commonoffset	130	R	428.4	481.6	55	5.67	L	0	383	SMC	1	19	57	L	1785
197.07231236887	commonoffset	233	R	683.6	422.1	43	5.98	R	1	331	SMC	1	19	58	R	1786
180.265811664721	noise	177	L	214	360.9	74	13.07	L	1	478	SMC	1	19	59	L	1787
180.01632662537	noise	116	L	242.9	403.3	75	11.67	L	1	443	SMC	1	19	60	L	1788
196.992179391231	commonoffset	151	R	727.8	488.2	60	9.14	R	1	412	SMC	1	19	61	R	1789
196.91566061411	commonoffset	125	R	373.1	383.2	54	6.91	L	0	395	SMC	1	19	62	R	1790
201.781084281879	trailing	165	L	286.5	392.6	71	10.3	L	1	505	SMC	1	19	63	L	1791
196.849913349528	commonoffset	192	R	638.4	493.3	56	5.82	R	1	333	SMC	1	19	64	R	1792
196.785199848412	commonoffset	184	L	327.7	400	71	7.95	L	1	302	SMC	1	19	65	L	1793
179.767314257289	noise	139	R	388.3	489.1	60	6.98	L	0	444	SMC	1	19	67	L	1795
180.142746758811	noise	178	R	850.9	336.1	87	12.87	R	1	322	SMC	1	19	68	R	1796
196.721439341037	commonoffset	194	R	661.1	461.6	57	5.68	R	1	359	SMC	1	19	69	R	1797
201.592616870692	trailing	158	R	275.5	395.3	73	10.28	L	0	417	SMC	1	19	70	L	1798
201.871779453942	trailing	151	L	380.9	391.8	60	5.44	L	1	363	SMC	1	19	71	L	1799
161.86885099969	contrast	218	L	376.4	433.3	71	6.33	L	1	357	SMC	1	19	72	L	1800
179.89516344286	noise	136	R	231.8	276	99	12.67	L	0	335	SMC	1	19	73	L	1801
161.594739437842	contrast	165	L	333.5	373.7	70	8.34	L	1	448	SMC	1	19	74	L	1802
201.685080684207	trailing	173	L	678.5	433.4	50	6.33	R	0	312	SMC	1	19	75	L	1803
196.658553557706	commonoffset	138	R	365.9	385.2	73	7.21	L	0	356	SMC	1	19	76	L	1804
196.942971527875	commonoffset	166	L	329.7	424.6	71	8.8	L	1	380	SMC	1	19	77	L	1805
201.497217130401	trailing	155	L	340.3	403.9	66	7.94	L	1	459	SMC	1	19	78	L	1806
161.318581444196	contrast	224	R	670.2	380.8	52	5.79	R	1	311	SMC	1	19	79	R	1807
180.267801910773	noise	129	L	266.7	323.7	114	11.41	L	1	419	SMC	1	19	80	L	1808
161.055884433015	contrast	167	L	370.1	420.1	62	6.83	L	1	359	SMC	1	19	81	L	1809
196.876510544447	commonoffset	169	L	372.9	449.8	65	6.58	L	1	404	SMC	1	19	82	L	1810
201.333482754761	trailing	149	R	671.3	447	55	5.36	R	1	394	SMC	1	19	84	R	1812
201.170777518164	trailing	167	R	666.6	530.8	54	7.21	R	1	503	SMC	1	19	85	R	1813
201.008816391145	trailing	196	L	417.4	323.5	52	5.8	L	1	329	SMC	1	19	86	L	1814
180.391619680038	noise	136	R	307.1	358.6	64	9.23	L	0	409	SMC	1	19	87	L	1815
200.847317531029	trailing	143	R	286.7	427.3	73	10.21	L	0	447	SMC	1	19	88	L	1816
196.812163546536	commonoffset	138	R	348.8	398.3	59	7.51	L	0	388	SMC	1	19	89	R	1817
180.778364630773	noise	119	L	358.7	497	63	8.11	L	1	540	SMC	1	19	90	L	1818
196.748790440897	commonoffset	96	L	341.5	466.7	61	8.4	L	1	364	SMC	1	19	91	L	1819
180.514323060774	noise	158	R	247.1	328.7	80	11.98	L	0	305	SMC	1	19	92	L	1820
201.089720073742	trailing	160	R	664.3	439.3	50	5.6	R	1	362	SMC	1	19	93	R	1821
160.814439299995	contrast	99	L	385.6	445.6	59	6.25	L	1	404	SMC	1	19	94	L	1822
200.928548783421	trailing	150	L	227.4	391.6	84	12.13	L	1	412	SMC	1	19	95	L	1823
196.68631376142	commonoffset	198	L	684.1	497.6	61	7.49	R	0	406	SMC	1	19	96	R	1824
200.767700435078	trailing	138	L	411.7	387	48	4.29	L	1	359	SMC	1	20	1	L	1825
196.974403273937	commonoffset	200	R	317.9	479.7	63	8.99	L	0	454	SMC	1	20	2	L	1826
197.306800909371	commonoffset	194	R	674.8	325	59	6.58	R	1	336	SMC	1	20	3	R	1827
200.606897915196	trailing	179	L	825.5	319.3	70	12.51	R	0	406	SMC	1	20	4	R	1828
200.848875203832	trailing	130	R	327.4	275.3	69	9.13	L	0	378	SMC	1	20	5	L	1829
180.914267887685	noise	178	R	231.5	316.1	78	12.35	L	0	355	SMC	1	20	6	L	1830
197.233112612681	commonoffset	172	R	415.4	384.1	54	4.46	L	0	345	SMC	1	20	7	R	1831
181.319908219816	noise	129	R	330.2	398.6	66	7.93	L	0	360	SMC	1	20	8	L	1832
160.574523373008	contrast	113	R	388.5	383.5	53	5.27	L	0	364	SMC	1	20	9	R	1833
197.158296803764	commonoffset	118	L	389.1	386.2	51	5.68	L	1	386	SMC	1	20	10	L	1834
181.717817319043	noise	105	R	329.5	394	62	8.28	L	0	424	SMC	1	20	11	L	1835
160.335399612932	contrast	181	R	383.9	343.3	58	6.57	L	0	313	SMC	1	20	12	L	1836
197.082262276999	commonoffset	178	R	603	284.2	54	5.37	R	1	277	SMC	1	20	13	R	1837
160.667949711835	contrast	128	R	302.6	415.2	63	8.97	L	0	390	SMC	1	20	14	L	1838
201.089700845602	trailing	142	L	283.3	345	65	10.01	L	1	298	SMC	1	20	15	L	1839
161.026747145748	contrast	192	L	336.4	419.8	65	7.67	L	1	334	SMC	1	20	16	L	1840
160.788148257955	contrast	107	R	374.5	364.8	54	6.02	L	0	369	SMC	1	20	17	L	1841
200.929566796785	trailing	154	L	180.2	355.8	142	13.82	L	1	432	SMC	1	20	18	L	1842
200.769757028476	trailing	161	R	688.9	345.3	55	7.52	R	1	346	SMC	1	20	19	R	1843
182.143730481439	noise	141	L	402.4	350.2	53	5.4	L	1	329	SMC	1	20	20	L	1844
197.004915658983	commonoffset	202	R	661.5	475.2	48	6.47	R	1	336	SMC	1	20	21	R	1845
200.609997921983	trailing	157	L	306.6	547.7	62	10.64	L	1	531	SMC	1	20	22	L	1846
181.862227963523	noise	144	R	602.2	369.7	68	3.46	R	1	184	SMC	1	20	23	L	1847
200.450016647412	trailing	139	R	214.9	283.1	71	12.89	L	0	377	SMC	1	20	24	L	1848
196.928271271698	commonoffset	208	L	266.5	504.4	80	10.4	L	1	348	SMC	1	20	25	L	1849
196.864591533599	commonoffset	187	R	258.5	524.7	71	11.18	L	0	437	SMC	1	20	26	L	1850
182.732590823304	noise	153	L	216.6	251.2	108	13.23	L	1	422	SMC	1	20	28	L	1852
182.425063228931	noise	137	R	612.2	527.8	68	6.49	R	1	327	SMC	1	20	29	R	1853
197.185325450833	commonoffset	143	L	249.6	517.4	64	11.86	L	1	509	SMC	1	20	30	L	1854
182.145704079001	noise	145	R	771.3	457.5	89	9.97	R	1	524	SMC	1	20	31	R	1855
161.145563710682	contrast	181	L	406.1	419	57	5.04	L	1	340	SMC	1	20	32	L	1856
197.110568817134	commonoffset	156	R	360	512.6	66	8.34	L	0	465	SMC	1	20	33	L	1857
197.425704461994	commonoffset	159	L	282.2	466.3	71	10.52	L	1	407	SMC	1	20	34	L	1858
197.355323489318	commonoffset	150	L	309	483.5	56	9.52	L	1	478	SMC	1	20	35	L	1859
181.868097098573	noise	162	R	878.3	429.5	76	14.03	R	1	478	SMC	1	20	36	R	1860
160.907330807873	contrast	124	R	323.1	432.2	58	8.01	L	0	435	SMC	1	20	37	L	1861
200.691156598192	trailing	148	L	191.5	443.4	75	13.43	L	1	575	SMC	1	20	38	L	1862
181.591208524462	noise	126	L	253.5	441.8	77	11.29	L	1	487	SMC	1	20	39	L	1863
161.277882422701	contrast	137	R	319.8	411.5	68	8.47	L	0	411	SMC	1	20	40	L	1864
181.314025561152	noise	130	L	310.4	521.6	69	10.49	L	1	528	SMC	1	20	41	L	1865
161.678690314738	contrast	132	L	320.9	399.4	69	8.34	L	1	449	SMC	1	20	42	L	1866
161.410638538057	contrast	151	L	345.4	528.6	61	9.13	L	1	541	SMC	1	20	43	L	1867
200.372167736119	trailing	146	R	209.8	392.5	81	12.98	L	0	491	SMC	1	20	45	L	1869
181.049279695053	noise	132	R	196.8	365.6	96	13.48	L	0	377	SMC	1	20	46	L	1870
161.143060072401	contrast	104	L	299	409.7	58	9.36	L	1	474	SMC	1	20	47	L	1871
160.907499744211	contrast	119	R	354.7	345.8	64	6.84	L	0	387	SMC	1	20	48	L	1872
197.283981223857	commonoffset	89	L	329.7	381.7	55	8.12	L	1	458	SMC	1	20	49	L	1873
161.273548848229	contrast	98	R	364.3	368.8	59	7.29	L	0	435	SMC	1	20	50	R	1874
200.613037169539	trailing	145	L	392.3	429.1	52	6.16	L	1	478	SMC	1	20	51	L	1875
181.439739641294	noise	103	R	258.8	358.8	103	11.03	L	0	463	SMC	1	20	52	L	1876
200.454093994187	trailing	90	R	260.2	319.6	99	11.41	L	0	374	SMC	1	20	53	L	1877
161.024420327768	contrast	127	L	689.3	420.2	51	6.68	R	0	422	SMC	1	20	54	R	1878
181.823641717355	noise	107	R	295.8	405.1	67	9.6	L	0	484	SMC	1	20	55	L	1879
197.211593375866	commonoffset	145	R	319.4	460.3	67	8.94	L	0	453	SMC	1	20	56	L	1880
182.235454102519	noise	150	L	377.1	361.5	52	6.25	L	1	362	SMC	1	20	57	R	1881
182.66430601877	noise	131	L	381.9	425.8	55	5.98	L	1	359	SMC	1	20	58	L	1882
182.371913193129	noise	120	L	360.4	339.5	51	7.6	L	1	361	SMC	1	20	59	L	1883
200.693653528998	trailing	122	L	199	442.2	96	13.22	L	1	526	SMC	1	20	60	L	1884
182.100118672965	noise	142	R	307.7	482.6	66	9.83	L	0	370	SMC	1	20	61	R	1885
200.535362867947	trailing	154	R	436	423.6	49	3.97	L	0	381	SMC	1	20	62	R	1886
197.516336465456	commonoffset	151	L	340.6	409.1	68	7.82	L	1	376	SMC	1	20	63	L	1887
197.447883141541	commonoffset	135	L	278.7	474.9	64	10.7	L	1	462	SMC	1	20	64	L	1888
200.376728275335	trailing	158	R	273.5	311.7	79	11.23	L	0	386	SMC	1	20	65	L	1889
181.82981822554	noise	122	L	297.7	390.1	61	9.61	L	1	457	SMC	1	20	66	L	1890
200.616017097692	trailing	130	L	309.8	395.5	59	8.58	L	1	490	SMC	1	20	67	L	1891
161.40488954607	contrast	135	R	334.3	406.5	63	7.89	L	0	428	SMC	1	20	68	L	1892
197.37858506125	commonoffset	115	L	261.5	440.7	133	11.23	L	1	452	SMC	1	20	69	L	1893
200.458098642946	trailing	124	R	257.7	515.7	77	11.88	L	0	507	SMC	1	20	70	L	1894
181.560036935962	noise	120	R	673.3	385.2	55	5.92	R	1	336	SMC	1	20	71	R	1895
161.797050753854	contrast	130	L	345.4	441.9	63	7.95	L	1	421	SMC	1	20	72	L	1896
197.308361781819	commonoffset	118	R	346	466.8	68	8.18	L	0	487	SMC	1	20	73	R	1897
161.534203067345	contrast	136	R	321.3	426.6	71	8.77	L	0	421	SMC	1	20	74	L	1898
161.922296766818	contrast	77	L	454.4	390.5	48	3.58	L	1	317	SMC	1	20	75	L	1899
161.64808373947	contrast	116	L	313.5	455.9	63	9.41	L	1	486	SMC	1	20	76	L	1900
200.696098381608	trailing	125	R	355.5	370.2	42	7.33	L	0	334	SMC	1	20	77	L	1901
197.237131326785	commonoffset	104	L	324.6	440.8	60	8.5	L	1	445	SMC	1	20	78	L	1902
161.385617987004	contrast	119	L	355.6	420.8	53	7.23	L	1	472	SMC	1	20	79	L	1903
181.303192182782	noise	135	L	189.8	533.9	85	14.76	L	1	477	SMC	1	20	80	L	1904
200.9324199571	trailing	108	R	385.7	338.1	112	6.47	L	0	293	SMC	1	20	81	L	1905
161.126184937722	contrast	126	R	339.8	385.4	66	7.93	L	0	431	SMC	1	20	82	L	1906
201.167981216948	trailing	147	R	622.7	377.7	121	3.91	R	1	365	SMC	1	20	83	R	1907
197.16481002098	commonoffset	163	L	391.9	365.5	98	5.61	L	1	441	SMC	1	20	84	L	1908
201.01111274901	trailing	130	L	390.4	480.6	61	6.68	L	1	429	SMC	1	20	85	L	1909
181.044994504261	noise	121	R	256.4	357.1	123	11.5	L	0	391	SMC	1	20	86	L	1910
200.854704018618	trailing	137	L	408.8	430.3	50	5.28	L	1	402	SMC	1	20	87	L	1911
197.091312322307	commonoffset	141	L	326.9	438.5	61	8.4	L	1	442	SMC	1	20	88	L	1912
161.513667735034	contrast	134	L	420.7	395.7	55	4.63	L	1	277	SMC	1	20	89	L	1913
181.425820586192	noise	117	L	394.2	296.1	88	6.97	L	1	365	SMC	1	20	90	L	1914
200.698492406801	trailing	151	L	306	400.3	55	7.39	L	1	442	SMC	1	20	91	L	1915
197.016550649875	commonoffset	187	L	257.3	389.9	76	11.34	L	1	502	SMC	1	20	92	L	1916
196.940435208031	commonoffset	166	R	324.8	415.9	71	8.64	L	0	351	SMC	1	20	93	L	1917
197.261968434884	commonoffset	154	L	288.4	433.9	68	10.09	L	1	389	SMC	1	20	94	L	1918
161.251400379946	contrast	85	R	353.7	411.5	63	7.48	L	0	395	SMC	1	20	95	L	1919
161.639827386245	contrast	137	R	650.6	462.7	50	5.43	R	1	352	SMC	1	20	96	R	1920
161.38009541427	contrast	170	R	349.8	381.6	51	6.79	L	0	378	SMC	1	21	1	L	1921
161.764210966251	contrast	214	R	365.1	461.2	58	7.26	L	0	369	SMC	1	21	2	L	1922
181.169838156791	noise	163	L	392.2	424.5	60	5.85	L	1	364	SMC	1	21	3	L	1923
162.141149448933	contrast	169	R	382.3	393.2	51	6.08	L	0	407	SMC	1	21	4	L	1924
180.912087491964	noise	125	L	234.7	437.4	131	11.97	L	1	437	SMC	1	21	5	L	1925
162.544410521242	contrast	101	R	339.3	407.7	55	7.68	L	0	406	SMC	1	21	6	L	1926
200.542216523784	trailing	146	R	389.9	508.3	160	7.38	L	0	490	SMC	1	21	7	L	1927
180.651765706213	noise	134	L	319.8	352.3	47	8.42	L	1	401	SMC	1	21	8	L	1928
197.190808140235	commonoffset	142	R	682.9	491.6	59	7.43	R	1	306	SMC	1	21	9	R	1929
162.971942746791	contrast	110	L	337.9	397.3	55	7.55	L	1	387	SMC	1	21	10	L	1930
180.419956186336	noise	100	R	243.8	443.8	109	11.42	L	0	401	SMC	1	21	11	L	1931
180.779978761979	noise	138	L	377.8	389.9	63	5.94	L	1	337	SMC	1	21	12	L	1932
197.118512963937	commonoffset	124	R	363.4	410	42	6.35	L	0	395	SMC	1	21	13	L	1933
180.533450678424	noise	126	R	807.2	395.4	131	10.83	R	1	457	SMC	1	21	14	R	1934
180.306623193538	noise	96	L	382.1	388.8	50	6.22	L	1	347	SMC	1	21	15	L	1935
197.423238535527	commonoffset	161	R	689.7	482.5	88	6.99	R	1	237	SMC	1	21	16	R	1936
197.355152946956	commonoffset	181	R	567.7	440	81	2.25	R	1	308	SMC	1	21	17	R	1937
162.686955865977	contrast	94	L	376.8	440.7	53	6.55	L	1	398	SMC	1	21	18	L	1938
200.77752158502	trailing	180	R	660.7	345.1	46	5.62	R	1	250	SMC	1	21	19	R	1939
197.286132318837	commonoffset	100	R	322.9	462.2	56	8.66	L	0	436	SMC	1	21	20	L	1940
180.081027392085	noise	139	R	666.5	512.6	48	7.49	R	1	350	SMC	1	21	21	R	1941
200.62180454432	trailing	129	R	341	456.2	53	7.96	L	0	454	SMC	1	21	22	L	1942
197.576404057509	commonoffset	90	L	329.8	406.3	54	7.94	L	1	390	SMC	1	21	24	L	1944
162.150322343407	contrast	189	L	335	441.6	61	8.21	L	1	356	SMC	1	21	25	L	1945
179.855976569701	noise	144	R	719.2	346.6	79	7.81	R	1	282	SMC	1	21	26	R	1946
197.510916865538	commonoffset	175	R	441.9	396.7	52	3.8	L	0	259	SMC	1	21	27	R	1947
161.886157671079	contrast	179	R	326	451	62	8.75	L	0	376	SMC	1	21	28	L	1948
197.444678393661	commonoffset	150	R	665	384.9	118	5.44	R	1	428	SMC	1	21	29	R	1949
197.377614363022	commonoffset	151	L	330.9	358.4	53	7.87	L	1	322	SMC	1	21	30	L	1950
179.630793908507	noise	140	L	223.9	311.8	101	12.51	L	1	287	SMC	1	21	31	L	1951
200.856065851514	trailing	130	R	302.2	447.8	68	9.41	L	0	462	SMC	1	21	32	R	1952
197.309649180836	commonoffset	131	L	315	381.3	46	8.67	L	1	386	SMC	1	21	33	L	1953
200.700836818401	trailing	91	R	303.1	440.8	102	9.66	L	0	428	SMC	1	21	34	L	1954
200.934163552884	trailing	79	L	289.2	352.9	107	10.09	L	1	364	SMC	1	21	35	L	1955
200.779352905104	trailing	141	L	381	266.1	97	8.05	L	1	368	SMC	1	21	36	L	1956
162.285947008556	contrast	188	L	355.8	385.7	58	7.11	L	1	345	SMC	1	21	37	L	1957
200.624614736137	trailing	160	L	214.6	418.4	73	12.53	L	1	427	SMC	1	21	38	L	1958
162.023576260195	contrast	173	L	343.3	402.5	54	7.23	L	1	393	SMC	1	21	39	L	1959
161.760650758216	contrast	219	R	725.3	451	135	8.53	R	1	409	SMC	1	21	40	R	1960
200.469692744647	trailing	122	L	242.1	349.5	119	11.25	L	1	388	SMC	1	21	41	L	1961
197.240705792794	commonoffset	116	L	314.2	382.2	58	8.24	L	1	400	SMC	1	21	42	L	1962
200.314330602568	trailing	107	R	322.6	450.6	61	8.21	L	0	417	SMC	1	21	43	L	1963
200.530802379765	trailing	151	R	386.2	494.8	52	7	L	0	457	SMC	1	21	44	L	1964
179.415988224001	noise	142	R	379.4	510.5	59	7.6	L	0	346	SMC	1	21	45	L	1965
200.763258623543	trailing	133	L	257.2	320.5	103	11.18	L	1	359	SMC	1	21	46	L	1966
197.170705532835	commonoffset	138	R	347.8	407.7	60	7.37	L	0	344	SMC	1	21	47	R	1967
200.609442821277	trailing	117	L	199.5	323.7	101	13.07	L	1	443	SMC	1	21	48	L	1968
161.509357089927	contrast	253	R	723.9	487.2	71	8.93	R	1	334	SMC	1	21	49	R	1969
161.255970348676	contrast	94	L	331.7	493.3	60	8.56	L	1	414	SMC	1	21	50	L	1970
161.022108184851	contrast	197	L	375.7	360.1	61	6.25	L	1	391	SMC	1	21	51	L	1971
197.0995679699	commonoffset	91	R	400.4	384.5	51	5.02	L	0	373	SMC	1	21	52	R	1972
179.732040966834	noise	124	L	372.6	532.5	64	8.8	L	1	517	SMC	1	21	53	L	1973
160.801968075464	contrast	166	R	312.3	390.4	70	8.76	L	0	381	SMC	1	21	54	L	1974
161.131590655848	contrast	241	L	854.9	490.5	96	13.78	R	0	336	SMC	1	21	55	R	1975
197.027210751268	commonoffset	86	L	385.9	421.5	58	6.04	L	1	426	SMC	1	21	56	L	1976
179.507620435048	noise	169	L	392.8	336.7	51	5.7	L	1	385	SMC	1	21	57	L	1977
179.293174778593	noise	121	L	177.6	469.6	121	14.16	L	1	478	SMC	1	21	58	L	1978
161.502538200959	contrast	103	R	306.1	427.9	59	8.76	L	0	458	SMC	1	21	59	R	1979
179.077005246705	noise	131	R	744.6	419.7	51	9.07	R	1	371	SMC	1	21	60	R	1980
161.251705611075	contrast	158	R	324.4	453.3	64	8.46	L	0	345	SMC	1	21	61	L	1981
178.858536998141	noise	133	L	338.9	477.8	59	8.33	L	1	468	SMC	1	21	63	L	1983
196.953549442093	commonoffset	115	L	336.3	385.1	41	7.55	L	1	415	SMC	1	21	64	L	1984
178.658146849369	noise	96	L	293	433.6	67	9.4	L	1	498	SMC	1	21	65	L	1985
178.467216487521	noise	109	R	350.7	416.6	52	7.04	L	0	402	SMC	1	21	66	L	1986
196.890485587191	commonoffset	84	L	350.5	406.9	59	7.54	L	1	445	SMC	1	21	67	L	1987
200.300938772795	trailing	168	L	186.6	336.5	62	13.34	L	1	468	SMC	1	21	68	L	1988
178.753066104239	noise	139	R	247.9	525	69	11.91	L	0	424	SMC	1	21	69	L	1989
196.83148506699	commonoffset	121	L	365.3	406.3	65	6.45	L	1	441	SMC	1	21	70	L	1990
196.77339125816	commonoffset	98	L	313.7	405.1	62	8.8	L	1	504	SMC	1	21	71	L	1991
196.716138488059	commonoffset	118	L	306.1	458	51	9.57	L	1	475	SMC	1	21	72	L	1992
161.623114456545	contrast	119	R	339.5	395.9	54	7.7	L	0	428	SMC	1	21	73	L	1993
200.153445700174	trailing	145	R	375.5	251.9	100	8.45	L	0	381	SMC	1	21	74	L	1994
200.370040397989	trailing	125	L	349.5	494.2	64	8.69	L	1	454	SMC	1	21	75	L	1995
179.071611755446	noise	119	R	290.9	440.7	67	10.1	L	0	503	SMC	1	21	76	L	1996
196.659663032856	commonoffset	143	L	403.4	398.6	50	5.05	L	1	360	SMC	1	21	77	L	1997
200.215619730307	trailing	161	L	805.2	430.1	61	10.94	R	0	465	SMC	1	21	78	R	1998
200.431010818485	trailing	140	L	349.7	464.6	58	8.3	L	1	467	SMC	1	21	79	L	1999
161.98687273114	contrast	125	L	355.8	446.5	55	7.69	L	1	472	SMC	1	21	80	L	2000
161.729300234705	contrast	121	R	369	409.7	51	6.75	L	0	430	SMC	1	21	81	L	2001
179.388070621636	noise	131	R	306.4	348.3	64	9.23	L	0	346	SMC	1	21	82	L	2002
162.089853441725	contrast	123	L	332.3	412.8	64	8.09	L	1	489	SMC	1	21	83	L	2003
200.277299259959	trailing	103	L	301.5	466.9	61	10.21	L	1	465	SMC	1	21	84	L	2004
196.603902971089	commonoffset	103	L	313.4	403.9	59	9.1	L	1	442	SMC	1	21	85	L	2005
200.130504463883	trailing	129	L	396.9	468	54	6.39	L	1	441	SMC	1	21	86	L	2006
196.548798044015	commonoffset	179	R	663.2	374.8	73	5.41	R	1	262	SMC	1	21	87	R	2007
179.698355220176	noise	148	R	336.8	482.6	105	8.51	L	0	401	SMC	1	21	88	L	2008
180.004304792003	noise	128	R	205.5	372.7	133	12.89	L	0	421	SMC	1	21	89	L	2009
161.834057292173	contrast	102	R	287.8	458.2	68	9.88	L	0	485	SMC	1	21	90	L	2010
199.982778390628	trailing	141	R	663.4	347.9	53	5.64	R	1	367	SMC	1	21	91	R	2011
196.494289522211	commonoffset	141	R	682.6	442.9	118	6.72	R	1	442	SMC	1	21	92	R	2012
180.333023180192	noise	147	L	383	462.9	54	6.67	L	1	472	SMC	1	21	93	L	2013
199.833900778049	trailing	73	L	364.8	416.1	51	6.45	L	1	468	SMC	1	21	94	L	2014
199.683648426357	trailing	100	R	344.1	431.9	54	7.79	L	0	449	SMC	1	21	95	L	2015
196.440320077931	commonoffset	97	R	335.1	443.2	67	8.68	L	0	485	SMC	1	21	96	R	2016
199.905300727141	trailing	135	L	319.9	365.3	44	8.15	L	1	429	SMC	1	22	1	L	2017
180.115101049314	noise	153	R	255.5	388.3	69	10.7	L	0	392	SMC	1	22	2	L	2018
180.44210621265	noise	169	L	235.9	388.7	75	11.44	L	1	515	SMC	1	22	3	L	2019
199.756127345946	trailing	162	L	232.6	550.3	74	12.87	L	1	609	SMC	1	22	4	L	2020
162.191628095357	contrast	136	L	313.5	416.4	71	8.64	L	1	443	SMC	1	22	5	L	2021
196.386833662753	commonoffset	110	R	315.1	378	59	8.63	L	0	462	SMC	1	22	6	L	2022
180.22483132442	noise	128	L	185.2	393.6	112	13.64	L	1	419	SMC	1	22	7	L	2023
161.937460784282	contrast	235	L	400.6	268.3	60	6.91	L	1	343	SMC	1	22	8	L	2024
199.605466546164	trailing	115	L	233.2	497.4	76	12.45	L	1	517	SMC	1	22	10	L	2026
199.453090636282	trailing	111	L	325.9	427.3	57	8.16	L	1	455	SMC	1	22	11	L	2027
199.298767414564	trailing	127	L	173.4	509.6	80	14.74	L	1	450	SMC	1	22	12	L	2028
162.039583391267	contrast	125	L	316.5	444.3	61	8.71	L	1	445	SMC	1	22	13	L	2029
196.62892350167	commonoffset	137	L	340	387	57	6.74	L	1	430	SMC	1	22	14	L	2030
199.150013071373	trailing	107	R	259.5	472.3	68	10.98	L	0	564	SMC	1	22	15	L	2031
199.374271632654	trailing	70	R	318.3	426.1	55	8.38	L	0	467	SMC	1	22	16	L	2032
199.600553357846	trailing	98	L	195.7	440.3	114	13.11	L	1	498	SMC	1	22	17	L	2033
180.008477152924	noise	91	R	264.3	373	71	9.82	L	0	447	SMC	1	22	18	L	2034
161.786437123557	contrast	77	L	382.3	385.3	52	4.83	L	1	331	SMC	1	22	19	L	2035
180.333592255335	noise	87	L	369.4	379.5	48	5.5	L	1	401	SMC	1	22	20	L	2036
161.544585489644	contrast	71	L	396.8	402.1	51	5.35	L	1	380	SMC	1	22	21	L	2037
180.118030771837	noise	120	L	334.9	502.9	65	8.42	L	1	501	SMC	1	22	22	L	2038
161.300820208352	contrast	190	L	368.5	440.8	57	6.44	L	1	302	SMC	1	22	23	L	2039
179.903072572529	noise	132	L	374.7	356.4	58	6.18	L	1	374	SMC	1	22	24	L	2040
196.574154988947	commonoffset	82	L	377.3	389.2	53	5.79	L	1	409	SMC	1	22	27	L	2043
196.520002530105	commonoffset	121	L	340.6	373.8	56	7.34	L	1	430	SMC	1	22	28	L	2044
161.069239508964	contrast	156	R	389.1	383.8	56	5.15	L	0	314	SMC	1	22	29	L	2045
199.673100136324	trailing	130	R	328.8	430	55	7.48	L	0	431	SMC	1	22	30	L	2046
199.892639471166	trailing	160	R	829.1	488.3	104	13.31	R	1	481	SMC	1	22	31	R	2047
196.46640940228	commonoffset	135	L	339.4	458.2	69	7.65	L	1	384	SMC	1	22	32	L	2048
199.744900051109	trailing	131	R	375.9	420.8	51	6.02	L	0	409	SMC	1	22	33	L	2049
179.483178142201	noise	150	R	205.7	464.8	82	12.62	L	0	507	SMC	1	22	34	L	2050
196.413320185421	commonoffset	154	L	337.1	395.7	43	6.95	L	1	418	SMC	1	22	35	L	2051
179.784415248841	noise	145	R	218.6	480.8	73	11.83	L	0	499	SMC	1	22	36	L	2052
161.419996903719	contrast	130	R	331.5	470.8	49	7.38	L	0	470	SMC	1	22	37	L	2053
180.106753337062	noise	87	R	282.9	358	109	9.2	L	0	363	SMC	1	22	38	L	2054
180.426896158323	noise	126	L	365.1	312.7	52	7.29	L	1	430	SMC	1	22	39	L	2055
161.776891283704	contrast	153	R	294	393.2	72	8.71	L	0	417	SMC	1	22	40	L	2056
162.127433768995	contrast	118	L	365.7	415.1	54	5.95	L	1	418	SMC	1	22	42	L	2058
199.96270913338	trailing	88	L	344.1	396.4	65	6.86	L	1	356	SMC	1	22	43	L	2059
196.308437627788	commonoffset	91	R	308.7	456.9	61	8.95	L	0	524	SMC	1	22	44	L	2060
196.545228977245	commonoffset	144	L	298.2	437.3	75	9.21	L	1	383	SMC	1	22	45	L	2061
161.878460888808	contrast	195	R	694.4	535.5	64	9.07	R	1	423	SMC	1	22	46	R	2062
161.628549615141	contrast	118	L	366.9	415.5	57	6.38	L	1	360	SMC	1	22	47	L	2063
196.491991625258	commonoffset	113	L	352.2	412	59	6.75	L	1	368	SMC	1	22	48	L	2064
196.439278320737	commonoffset	112	L	334.4	411.6	63	7.71	L	1	457	SMC	1	22	49	L	2065
180.214197220276	noise	100	R	365.3	426.8	61	6.5	L	0	356	SMC	1	22	50	L	2066
180.53293187426	noise	124	L	340.6	502.5	55	8.26	L	1	474	SMC	1	22	51	L	2067
196.387035446413	commonoffset	94	R	341.7	418.4	58	7.26	L	0	399	SMC	1	22	52	R	2068
196.33521048584	commonoffset	103	R	355.8	403.5	63	6.68	L	0	401	SMC	1	22	53	R	2069
199.815984217318	trailing	89	L	301.5	423.2	66	8.61	L	1	445	SMC	1	22	54	L	2070
196.283751917666	commonoffset	106	L	310.5	424.5	61	8.45	L	1	463	SMC	1	22	55	L	2071
161.389315209718	contrast	133	R	365.5	442.7	57	6.49	L	0	373	SMC	1	22	56	L	2072
161.742931056833	contrast	112	L	359.4	418.3	59	6.46	L	1	361	SMC	1	22	57	L	2073
180.320706441947	noise	179	R	786.9	340.4	65	11.45	R	1	452	SMC	1	22	58	R	2074
196.232609113646	commonoffset	181	L	221.2	559.2	80	12.63	L	1	399	SMC	1	22	59	L	2075
161.505771712724	contrast	169	R	643.4	498.1	60	6.92	R	1	395	SMC	1	22	60	R	2076
180.109639054059	noise	158	R	794.2	436.4	61	11.39	R	1	517	SMC	1	22	61	R	2077
161.266634558632	contrast	189	R	648.7	478.6	64	6.71	R	1	348	SMC	1	22	62	R	2078
161.043921340071	contrast	177	R	286.9	502.9	62	9.76	L	0	481	SMC	1	22	63	L	2079
199.667882807423	trailing	143	L	178.9	507.4	103	14.24	L	1	417	SMC	1	22	64	L	2080
199.518184542294	trailing	127	L	203	516.8	81	13.96	L	1	499	SMC	1	22	65	L	2081
179.899129046839	noise	176	L	277.4	490.9	107	10.62	L	1	465	SMC	1	22	66	L	2082
199.366664928022	trailing	104	R	311.1	454.7	57	8.72	L	0	491	SMC	1	22	67	L	2083
199.590828598116	trailing	114	R	169.2	455.5	124	14.35	L	0	517	SMC	1	22	68	L	2084
161.383680250139	contrast	153	R	285.3	394.4	82	9.33	L	0	400	SMC	1	22	69	L	2085
179.688584028545	noise	71	R	340.5	403.6	54	7.07	L	0	440	SMC	1	22	70	L	2086
196.181732240071	commonoffset	187	L	702.1	389.7	61	7.66	R	0	319	SMC	1	22	71	R	2087
199.810102804929	trailing	119	L	308.8	320.5	109	8.78	L	1	419	SMC	1	22	72	L	2088
199.662702750095	trailing	127	R	715.8	450.7	78	8.32	R	1	297	SMC	1	22	73	R	2089
179.981903276167	noise	122	R	401.8	415	57	5.01	L	0	401	SMC	1	22	74	L	2090
161.733864308777	contrast	148	R	380.9	395.5	62	5.55	L	0	287	SMC	1	22	75	L	2091
162.077632149739	contrast	177	R	309.4	535.1	85	10.27	L	0	392	SMC	1	22	76	L	2092
180.29701008843	noise	149	L	334	381.6	62	7.54	L	1	294	SMC	1	22	77	L	2093
180.088167667531	noise	112	L	269.2	428.6	46	10.28	L	1	508	SMC	1	22	78	L	2094
196.412864527476	commonoffset	101	L	329.3	416.1	62	8.02	L	1	380	SMC	1	22	79	L	2095
162.445388622928	contrast	136	R	322.6	384.3	61	8.13	L	0	425	SMC	1	22	80	L	2096
179.879812417326	noise	125	R	186.4	364.4	132	13.4	L	0	481	SMC	1	22	81	L	2097
196.3614358005	commonoffset	75	L	323.9	401.7	55	7.86	L	1	406	SMC	1	22	82	L	2098
196.310394714695	commonoffset	120	R	311	391.7	65	8.15	L	0	473	SMC	1	22	83	R	2099
196.259691298193	commonoffset	124	R	377.2	355.3	59	6.14	L	0	365	SMC	1	22	84	R	2100
196.15910160648	commonoffset	160	L	291.3	452.4	64	9.92	L	1	426	SMC	1	22	86	L	2102
180.193434046711	noise	150	R	879.9	356.8	56	13.59	R	1	491	SMC	1	22	87	R	2103
199.513707425449	trailing	113	R	212.7	420.9	96	12.7	L	0	466	SMC	1	22	88	L	2104
162.829778943989	contrast	212	R	663.5	454.8	49	6.57	R	1	428	SMC	1	22	89	R	2105
199.733838317666	trailing	114	R	309.7	485.6	65	9.35	L	0	498	SMC	1	22	90	L	2106
199.949594720601	trailing	114	L	382.5	433.1	52	5.64	L	1	442	SMC	1	22	91	L	2107
196.109119129534	commonoffset	149	L	324.3	396.9	59	7.81	L	1	380	SMC	1	22	92	L	2108
162.568198626475	contrast	79	R	391.1	424.2	51	5.2	L	0	372	SMC	1	22	93	R	2109
199.804265824625	trailing	126	R	714.5	427.4	111	8.11	R	1	530	SMC	1	22	94	R	2110
179.985997289901	noise	118	L	305.6	484.9	71	9.61	L	1	507	SMC	1	22	95	L	2111
196.05928173884	commonoffset	128	R	701.6	486.4	111	8.3	R	1	462	SMC	1	22	96	R	2112
179.77875943035	noise	177	L	275.2	529.9	68	10.97	L	1	543	SMC	1	23	1	L	2113
162.326837681981	contrast	222	L	267.9	536.4	72	11.27	L	1	456	SMC	1	23	2	L	2114
162.085916889513	contrast	203	L	680	431.8	58	7.43	R	0	434	SMC	1	23	3	R	2115
199.657559518549	trailing	189	L	225.5	451.3	63	11.57	L	1	491	SMC	1	23	4	L	2116
199.509259545071	trailing	168	R	185.8	438	79	12.69	L	0	472	SMC	1	23	5	L	2117
179.571149249066	noise	138	R	348.9	391.9	58	6.07	L	0	288	SMC	1	23	6	L	2118
196.00954266523	commonoffset	125	R	279.7	489.5	66	9.98	L	0	528	SMC	1	23	7	L	2119
196.236230245986	commonoffset	178	R	728.7	350.3	66	8.89	R	1	443	SMC	1	23	8	R	2120
196.186516616314	commonoffset	191	R	644.3	418.6	48	5.41	R	1	366	SMC	1	23	9	R	2121
196.137018430591	commonoffset	209	R	689.4	393.8	64	7.61	R	1	376	SMC	1	23	10	R	2122
196.0876891916	commonoffset	175	R	681.6	313.7	65	7.81	R	1	367	SMC	1	23	11	R	2123
196.038482898431	commonoffset	148	R	250.1	469.8	72	10.86	L	0	438	SMC	1	23	12	L	2124
196.262620029619	commonoffset	150	R	668.8	312.6	68	7.45	R	1	330	SMC	1	23	13	R	2125
179.860849210063	noise	158	R	644.8	312.6	62	6.28	R	1	272	SMC	1	23	14	R	2126
196.213344581514	commonoffset	156	L	442.4	323.8	132	4.07	L	1	328	SMC	1	23	15	L	2127
196.164306830434	commonoffset	139	L	321.6	483.8	67	8.45	L	1	392	SMC	1	23	16	L	2128
179.654451270419	noise	159	L	353.8	501.7	52	7.06	L	1	495	SMC	1	23	17	L	2129
199.728368263921	trailing	165	L	280.9	256.9	65	10.63	L	1	314	SMC	1	23	18	L	2130
199.581236734701	trailing	167	R	269.3	233	107	11.49	L	0	269	SMC	1	23	19	L	2131
199.798472717345	trailing	132	R	366	376.1	52	5.51	L	0	354	SMC	1	23	20	R	2132
196.115460972457	commonoffset	185	R	642.9	434.6	62	5.82	R	1	339	SMC	1	23	21	R	2133
179.457597638005	noise	123	L	290.3	468.5	58	8.67	L	1	501	SMC	1	23	22	L	2134
199.652452673724	trailing	115	R	193.5	372.6	113	12.11	L	0	388	SMC	1	23	23	L	2135
199.867902359685	trailing	184	L	638.5	546.9	70	7.95	R	0	446	SMC	1	23	24	R	2136
179.259531993124	noise	169	R	627.5	401.9	49	5.44	R	1	336	SMC	1	23	25	R	2137
200.079479638882	trailing	146	R	652.3	451.5	73	6.43	R	1	371	SMC	1	23	26	R	2138
162.449397360562	contrast	136	R	298.7	462.4	65	8.53	L	0	389	SMC	1	23	27	L	2139
199.936685947932	trailing	116	R	309.7	412.8	64	7.83	L	0	437	SMC	1	23	28	L	2140
162.829734459028	contrast	161	L	355	371.9	62	6.15	L	1	382	SMC	1	23	29	L	2141
179.059768343679	noise	121	R	655	532.8	56	8.37	R	1	486	SMC	1	23	30	R	2142
178.857815940567	noise	116	L	280.9	544.1	71	10.75	L	1	610	SMC	1	23	31	L	2143
196.066761731184	commonoffset	126	R	705	497.4	55	9.32	R	1	432	SMC	1	23	32	R	2144
196.01816427678	commonoffset	121	L	222.4	565.1	61	12.6	L	1	522	SMC	1	23	34	L	2146
195.969624146907	commonoffset	180	L	222.2	386.5	78	10.85	L	1	409	SMC	1	23	35	L	2147
200.146799033251	trailing	151	R	684.8	376	85	7.96	R	1	376	SMC	1	23	36	R	2148
162.957784514363	contrast	179	L	256.1	360	146	9.9	L	1	422	SMC	1	23	37	L	2149
162.700564855335	contrast	170	R	714	461.1	59	8.8	R	1	425	SMC	1	23	38	R	2150
200.004851544515	trailing	116	L	375.4	291	108	7.15	L	1	457	SMC	1	23	39	L	2151
199.861836410448	trailing	127	L	248.3	492.9	72	10.94	L	1	490	SMC	1	23	40	L	2152
178.672334101395	noise	125	R	345.6	522.9	60	8.2	L	0	489	SMC	1	23	41	L	2153
195.921097169321	commonoffset	123	L	273.5	435.1	66	9.71	L	1	393	SMC	1	23	42	L	2154
178.956956358129	noise	124	R	206.4	503.3	76	13.29	L	0	484	SMC	1	23	43	L	2155
162.453210085176	contrast	133	R	314.3	432.3	62	8.17	L	0	428	SMC	1	23	44	L	2156
179.252745776353	noise	146	R	654.6	460.6	98	6.06	R	1	403	SMC	1	23	46	R	2158
195.872539385907	commonoffset	97	R	337	380.4	53	6.51	L	0	439	SMC	1	23	47	R	2159
163.207198230504	contrast	72	L	431.1	381.8	29	3.55	L	1	301	SMC	1	23	48	R	2160
179.054658689693	noise	121	L	708.5	394.7	50	7.6	R	0	330	SMC	1	23	49	R	2161
199.717547307236	trailing	171	L	818.5	505.4	56	12.7	R	0	417	SMC	1	23	50	R	2162
199.930307012041	trailing	139	R	210.9	321.2	74	12.41	L	0	413	SMC	1	23	51	L	2163
163.574674518482	contrast	168	R	302.8	430.5	72	8.73	L	0	391	SMC	1	23	52	L	2164
163.964420674147	contrast	218	L	730.9	409.6	64	8.49	R	0	341	SMC	1	23	53	R	2165
200.139437707954	trailing	172	L	250.8	248.3	79	11.82	L	1	359	SMC	1	23	54	L	2166
164.361388697043	contrast	178	L	298.4	465.1	70	8.88	L	1	357	SMC	1	23	55	L	2167
179.347346880854	noise	137	L	359.4	450.2	51	6.07	L	1	452	SMC	1	23	56	L	2168
164.098236552767	contrast	191	R	666	504.1	63	7.79	R	1	354	SMC	1	23	57	R	2169
179.150997859374	noise	202	L	281.6	234.2	119	11.24	L	1	415	SMC	1	23	58	L	2170
199.998162542131	trailing	147	L	267.7	539.2	58	10.38	L	1	525	SMC	1	23	59	L	2171
195.823906977972	commonoffset	221	R	733	461	72	9.79	R	1	282	SMC	1	23	60	R	2172
178.952706871015	noise	128	L	229.7	462.7	71	11.21	L	1	506	SMC	1	23	61	L	2173
163.842625805345	contrast	237	L	750.7	508	67	10.94	R	0	338	SMC	1	23	62	R	2174
178.757485491779	noise	195	L	266	452.5	85	9.08	L	1	446	SMC	1	23	63	L	2175
195.774223618186	commonoffset	207	L	180.5	334.1	79	12.95	L	1	426	SMC	1	23	64	L	2176
199.855816589553	trailing	196	R	222.2	380.7	76	11.32	L	0	462	SMC	1	23	65	L	2177
195.7243553533	commonoffset	224	R	709.5	430.8	75	8.16	R	1	329	SMC	1	23	66	R	2178
195.674255723195	commonoffset	187	L	299	398.2	84	8.21	L	1	250	SMC	1	23	67	L	2179
200.065430146348	trailing	166	R	695.7	330.2	62	8.52	R	1	310	SMC	1	23	68	R	2180
199.923977511254	trailing	123	L	293.1	326.6	82	9.45	L	1	455	SMC	1	23	69	L	2181
178.583196106687	noise	155	R	720.2	382	60	8.66	R	1	397	SMC	1	23	70	R	2182
178.409984158265	noise	131	R	230.2	511.1	68	11.95	L	0	520	SMC	1	23	71	L	2183
164.233774081582	contrast	141	L	292	457.1	67	8.75	L	1	488	SMC	1	23	72	L	2184
163.97369315596	contrast	88	L	286.3	451.1	65	8.86	L	1	455	SMC	1	23	73	L	2185
178.669460892801	noise	145	L	372.6	356.9	51	5.96	L	1	408	SMC	1	23	74	L	2186
163.722092866473	contrast	156	L	260.9	300.7	74	10.73	L	1	343	SMC	1	23	75	L	2187
178.496530357062	noise	77	L	199	396	125	12.37	L	1	460	SMC	1	23	76	L	2188
178.324464993605	noise	155	L	356.1	303.8	56	6.89	L	1	384	SMC	1	23	77	L	2189
178.152856957268	noise	164	R	243.6	353.2	72	10.52	L	0	385	SMC	1	23	78	L	2190
163.469336626463	contrast	108	L	293	398.2	64	8.18	L	1	462	SMC	1	23	79	L	2191
178.410835666404	noise	138	R	284.8	316.1	85	9.24	L	0	391	SMC	1	23	80	L	2192
195.623878048207	commonoffset	124	L	325	350.6	57	7.45	L	1	393	SMC	1	23	81	L	2193
163.214625675576	contrast	128	R	288.7	433.2	56	8.72	L	0	455	SMC	1	23	82	L	2194
199.781351178631	trailing	123	R	201.1	481	75	12.92	L	0	516	SMC	1	23	83	L	2195
163.573093071595	contrast	157	R	688.9	407.8	56	7.34	R	1	344	SMC	1	23	84	R	2196
195.522100275899	commonoffset	216	R	686.6	514.7	67	8.84	R	1	397	SMC	1	23	86	R	2198
178.668021611714	noise	208	L	214.8	351.3	62	11.44	L	1	418	SMC	1	23	87	L	2199
195.47060501411	commonoffset	161	R	621.8	410.1	33	5.22	R	1	346	SMC	1	23	88	R	2200
199.991526246052	trailing	165	L	257.9	503.5	66	10.63	L	1	485	SMC	1	23	89	L	2201
195.418641220285	commonoffset	132	L	273.4	473.4	70	9.46	L	1	455	SMC	1	23	90	L	2202
199.849842312897	trailing	95	R	305.4	423.3	53	7.66	L	0	467	SMC	1	23	91	L	2203
163.320718252349	contrast	227	R	626.7	455.7	68	5.79	R	1	222	SMC	1	23	92	R	2204
163.065939167481	contrast	135	L	363.3	417	54	5.63	L	1	341	SMC	1	23	93	L	2205
200.058489692935	trailing	124	L	357.4	313.3	116	7.02	L	1	382	SMC	1	23	95	L	2207
199.917696810387	trailing	112	R	192.8	381.3	132	12.68	L	0	508	SMC	1	23	96	L	2208
195.366159934582	commonoffset	215	R	703.7	408.3	63	7.07	R	1	360	SMC	1	24	1	R	2209
178.496606800388	noise	138	L	329.2	440.2	69	8.48	L	1	492	SMC	1	24	2	L	2210
200.124894126332	trailing	129	R	186.5	528.1	80	14.74	L	0	567	SMC	1	24	3	L	2211
178.326048851442	noise	174	L	202.6	315	79	13.5	L	1	452	SMC	1	24	4	L	2212
178.155946957547	noise	211	R	196.7	405.7	80	13.22	L	0	485	SMC	1	24	5	L	2213
162.572924955288	contrast	134	R	716.6	403.4	64	7.74	R	1	348	SMC	1	24	6	R	2214
200.329142641542	trailing	162	L	313.4	443.5	60	8.59	L	1	506	SMC	1	24	7	L	2215
200.190765221584	trailing	136	R	364.8	472	56	6.85	L	0	442	SMC	1	24	8	L	2216
200.393856574575	trailing	174	L	314	431	66	8.64	L	1	469	SMC	1	24	9	L	2217
[truncated: 12,550 more rows]
